# Supplementary material for: Metabolite AutoPlotter - an application to process and visualise metabolite data in the web browser
Source: Cancer Metab. 2020 Jul 10;8:15. doi: 10.1186/s40170-020-00220-x (PMC7350678; doi:10.1186/s40170-020-00220-x)
Supplement: Supplementary file 2 — Additional file 2. Demodata to reproduce the plots shown in the figures. [file 40170_2020_220_MOESM2_ESM.zip]

Archive with 5 entries (5 files):
- 1- DemoData Tracefinder.csv
- 1A- SampleTable unsorted.csv
- 1B- SampleTable sorted.csv
- 2- DemoData Tracing (Tracefinder).csv
- 2A- Sampletable Tracing.csv
