# Supplementary material for: Metabolite AutoPlotter - an application to process and visualise metabolite data in the web browser
Source: Cancer Metab. 2020 Jul 10;8:15. doi: 10.1186/s40170-020-00220-x (PMC7350678; doi:10.1186/s40170-020-00220-x)
Supplement: Supplementary file 2 — Additional file 2. Demodata to reproduce the plots shown in the figures. [file 40170_2020_220_MOESM2_ESM.zip › 1- DemoData Tracefinder.csv]

Compound	Filename	Area	RT	Mass	Formula
2-Hydroxyglutarate	Blank_Water_20171031134034	661847	8.58	147.0299	C5H8O5
2-Hydroxyglutarate	MP83_mice_A_Brain_13C_1h_1	392067851	8.53	147.0299	C5H8O5
2-Hydroxyglutarate	MP83_mice_A_Kidney_13C_1h_1	111888428	8.56	147.0299	C5H8O5
2-Hydroxyglutarate	MP83_mice_A_Liver_13C_1h_1	70728444	8.54	147.0299	C5H8O5
2-Hydroxyglutarate	MP83_mice_A_Pancreas_13C_1h_1	92782921	8.55	147.0299	C5H8O5
2-Hydroxyglutarate	MP83_mice_A_Spleen_13C_1h_1	55685271	8.54	147.03	C5H8O5
2-Hydroxyglutarate	MP83_mice_B_Brain_13C_1h_2	435342162	8.53	147.0299	C5H8O5
2-Hydroxyglutarate	MP83_mice_B_Kidney_13C_1h_2	112093066	8.54	147.0299	C5H8O5
2-Hydroxyglutarate	MP83_mice_B_Liver_13C_1h_2	102128772	8.55	147.0299	C5H8O5
2-Hydroxyglutarate	MP83_mice_B_Pancreas_13C_1h_2	128236356	8.52	147.0299	C5H8O5
2-Hydroxyglutarate	MP83_mice_B_Spleen_13C_1h_2	75805558	8.54	147.0299	C5H8O5
2-Hydroxyglutarate	MP83_mice_C_Brain_13C_1h_3	349932190	8.55	147.0299	C5H8O5
2-Hydroxyglutarate	MP83_mice_C_Kidney_13C_1h_3	188411338	8.53	147.0299	C5H8O5
2-Hydroxyglutarate	MP83_mice_C_Liver_13C_1h_3	110327115	8.54	147.0299	C5H8O5
2-Hydroxyglutarate	MP83_mice_C_Pancreas_13C_1h_3	139650924	8.53	147.03	C5H8O5
2-Hydroxyglutarate	MP83_mice_C_Spleen_13C_1h_3	62549138	8.53	147.0299	C5H8O5
2-Hydroxyglutarate	MP83_mice_D_Brain_13C_1h_4	412276902	8.53	147.0299	C5H8O5
2-Hydroxyglutarate	MP83_mice_D_Kidney_13C_1h_4	182688312	8.56	147.03	C5H8O5
2-Hydroxyglutarate	MP83_mice_D_Liver_13C_1h_4	84632022	8.58	147.0299	C5H8O5
2-Hydroxyglutarate	MP83_mice_D_Pancreas_13C_1h_4	137917048	8.53	147.0299	C5H8O5
2-Hydroxyglutarate	MP83_mice_D_Spleen_13C_1h_4	82671151	8.53	147.03	C5H8O5
2-Hydroxyglutarate	MP83_mice_E_Brain_13C_3h_1	402345247	8.55	147.0299	C5H8O5
2-Hydroxyglutarate	MP83_mice_E_Kidney_13C_3h_1	134664617	8.55	147.0299	C5H8O5
2-Hydroxyglutarate	MP83_mice_E_Liver_13C_3h_1	100913720	8.58	147.0299	C5H8O5
2-Hydroxyglutarate	MP83_mice_E_Pancreas_13C_3h_1	161399339	8.5	147.03	C5H8O5
2-Hydroxyglutarate	MP83_mice_E_Spleen_13C_3h_1	101254266	8.55	147.0299	C5H8O5
2-Hydroxyglutarate	MP83_mice_F_Brain_13C_3h_2	392434733	8.55	147.0299	C5H8O5
2-Hydroxyglutarate	MP83_mice_F_Kidney_13C_3h_2	131151294	8.57	147.0299	C5H8O5
2-Hydroxyglutarate	MP83_mice_F_Liver_13C_3h_2	105975946	8.54	147.0299	C5H8O5
2-Hydroxyglutarate	MP83_mice_F_Pancreas_13C_3h_2	153835148	8.55	147.03	C5H8O5
2-Hydroxyglutarate	MP83_mice_F_Spleen_13C_3h_2	89548624	8.52	147.0299	C5H8O5
2-Hydroxyglutarate	MP83_mice_G_Brain_13C_3h_3	365142518	8.56	147.03	C5H8O5
2-Hydroxyglutarate	MP83_mice_G_Kidney_13C_3h_3	149234384	8.54	147.03	C5H8O5
2-Hydroxyglutarate	MP83_mice_G_Liver_13C_3h_3	79790525	8.54	147.0299	C5H8O5
2-Hydroxyglutarate	MP83_mice_G_Pancreas_13C_3h_3	131225255	8.53	147.0299	C5H8O5
2-Hydroxyglutarate	MP83_mice_G_Spleen_13C_3h_3	89739778	8.53	147.0299	C5H8O5
2-Hydroxyglutarate	MP83_mice_H_Brain_13C_3h_4	425889780	8.53	147.0299	C5H8O5
2-Hydroxyglutarate	MP83_mice_H_Kidney_13C_3h_4	152514625	8.56	147.0299	C5H8O5
2-Hydroxyglutarate	MP83_mice_H_Liver_13C_3h_4	71476595	8.55	147.0298	C5H8O5
2-Hydroxyglutarate	MP83_mice_H_Pancreas_13C_3h_4	150301454	8.52	147.0299	C5H8O5
2-Hydroxyglutarate	MP83_mice_H_Spleen_13C_3h_4	69087195	8.55	147.0299	C5H8O5
2-Hydroxyglutarate	MP83_mice_I_Brain_13C_20h_1	449807351	8.56	147.0299	C5H8O5
2-Hydroxyglutarate	MP83_mice_I_Kidney_13C_20h_1	148306230	8.55	147.0299	C5H8O5
2-Hydroxyglutarate	MP83_mice_I_Liver_13C_20h_1	115134847	8.55	147.0298	C5H8O5
2-Hydroxyglutarate	MP83_mice_I_Pancreas_13C_20h_1	142100399	8.53	147.0299	C5H8O5
2-Hydroxyglutarate	MP83_mice_I_Spleen_13C_20h_1	59347729	8.55	147.0299	C5H8O5
2-Hydroxyglutarate	MP83_mice_J_Brain_13C_20h_2	419068532	8.55	147.03	C5H8O5
2-Hydroxyglutarate	MP83_mice_J_Kidney_13C_20h_2	146738527	8.56	147.0299	C5H8O5
2-Hydroxyglutarate	MP83_mice_J_Liver_13C_20h_2	116496176	8.54	147.0299	C5H8O5
2-Hydroxyglutarate	MP83_mice_J_Pancreas_13C_20h_2	148187983	8.56	147.0299	C5H8O5
2-Hydroxyglutarate	MP83_mice_J_Spleen_13C_20h_2	76192210	8.57	147.0299	C5H8O5
2-Hydroxyglutarate	MP83_mice_K_Brain_13C_20h_3	416867399	8.56	147.0299	C5H8O5
2-Hydroxyglutarate	MP83_mice_K_Kidney_13C_20h_3	157679383	8.53	147.0299	C5H8O5
2-Hydroxyglutarate	MP83_mice_K_Liver_13C_20h_3	86904982	8.55	147.0299	C5H8O5
2-Hydroxyglutarate	MP83_mice_K_Pancreas_13C_20h_3	144788873	8.54	147.0299	C5H8O5
2-Hydroxyglutarate	MP83_mice_K_Spleen_13C_20h_3	58166377	8.53	147.0299	C5H8O5
2-Hydroxyglutarate	MP83_mice_L_Brain_13C_20h_4	424571706	8.54	147.0299	C5H8O5
2-Hydroxyglutarate	MP83_mice_L_Kidney_13C_20h_4	283918048	8.57	147.03	C5H8O5
2-Hydroxyglutarate	MP83_mice_L_Liver_13C_20h_4	141468423	8.56	147.0298	C5H8O5
2-Hydroxyglutarate	MP83_mice_L_Pancreas_13C_20h_4	141479473	8.52	147.03	C5H8O5
2-Hydroxyglutarate	MP83_mice_L_Spleen_13C_20h_4	94764787	8.55	147.03	C5H8O5
2-Hydroxyglutarate	Standard	3814300	8.55	147.0298	C5H8O5
2-Hydroxyglutarate	Standard_20171031041049	5104797	8.52	147.0298	C5H8O5
2-Hydroxyglutarate	Standard_20171031194314	3580549	8.53	147.0298	C5H8O5
3-PGA	Blank_Water_20171031134034	31831	9.97		C3H7O7P
3-PGA	Blank_Water_20171031164159	5609	9.97	184.9865	C3H7O7P
3-PGA	Blank_Water_20171031200912	6088	10.08	184.986	C3H7O7P
3-PGA	MP83_mice_A_Brain_13C_1h_1	11088057	10	184.9857	C3H7O7P
3-PGA	MP83_mice_A_Kidney_13C_1h_1	10789832	9.98	184.9856	C3H7O7P
3-PGA	MP83_mice_A_Liver_13C_1h_1	13958594	9.98	184.9856	C3H7O7P
3-PGA	MP83_mice_A_Pancreas_13C_1h_1	17685238	10	184.9856	C3H7O7P
3-PGA	MP83_mice_A_Spleen_13C_1h_1	19361895	9.98	184.9857	C3H7O7P
3-PGA	MP83_mice_B_Brain_13C_1h_2	14333770	9.98	184.9856	C3H7O7P
3-PGA	MP83_mice_B_Kidney_13C_1h_2	11386376	9.95	184.9856	C3H7O7P
3-PGA	MP83_mice_B_Liver_13C_1h_2	8130404	9.99	184.9857	C3H7O7P
3-PGA	MP83_mice_B_Pancreas_13C_1h_2	20494469	9.98	184.9856	C3H7O7P
3-PGA	MP83_mice_B_Spleen_13C_1h_2	34314118	10	184.9857	C3H7O7P
3-PGA	MP83_mice_C_Brain_13C_1h_3	10269090	9.99	184.9856	C3H7O7P
3-PGA	MP83_mice_C_Kidney_13C_1h_3	10225009	9.96	184.9856	C3H7O7P
3-PGA	MP83_mice_C_Liver_13C_1h_3	15717724	9.97	184.9856	C3H7O7P
3-PGA	MP83_mice_C_Pancreas_13C_1h_3	18722803	9.98	184.9856	C3H7O7P
3-PGA	MP83_mice_C_Spleen_13C_1h_3	20830923	9.97	184.9857	C3H7O7P
3-PGA	MP83_mice_D_Brain_13C_1h_4	14678237	9.99	184.9856	C3H7O7P
3-PGA	MP83_mice_D_Kidney_13C_1h_4	12919367	10	184.9856	C3H7O7P
3-PGA	MP83_mice_D_Liver_13C_1h_4	8514352	10	184.9857	C3H7O7P
3-PGA	MP83_mice_D_Pancreas_13C_1h_4	14380291	9.98	184.9856	C3H7O7P
3-PGA	MP83_mice_D_Spleen_13C_1h_4	17387290	9.98	184.9857	C3H7O7P
3-PGA	MP83_mice_E_Brain_13C_3h_1	12760118	9.99	184.9856	C3H7O7P
3-PGA	MP83_mice_E_Kidney_13C_3h_1	6378248	9.99	184.9857	C3H7O7P
3-PGA	MP83_mice_E_Liver_13C_3h_1	8788313	10	184.9857	C3H7O7P
3-PGA	MP83_mice_E_Pancreas_13C_3h_1	17811885	9.98	184.9857	C3H7O7P
3-PGA	MP83_mice_E_Spleen_13C_3h_1	18604411	9.99	184.9856	C3H7O7P
3-PGA	MP83_mice_F_Brain_13C_3h_2	10963507	10.01	184.9857	C3H7O7P
3-PGA	MP83_mice_F_Kidney_13C_3h_2	6896459	9.98	184.9857	C3H7O7P
3-PGA	MP83_mice_F_Liver_13C_3h_2	17943672	10	184.9856	C3H7O7P
3-PGA	MP83_mice_F_Pancreas_13C_3h_2	15937209	10	184.9856	C3H7O7P
3-PGA	MP83_mice_F_Spleen_13C_3h_2	17105174	9.98	184.9857	C3H7O7P
3-PGA	MP83_mice_G_Brain_13C_3h_3	11157603	10	184.9856	C3H7O7P
3-PGA	MP83_mice_G_Kidney_13C_3h_3	10563474	9.99	184.9857	C3H7O7P
3-PGA	MP83_mice_G_Liver_13C_3h_3	10239054	9.98	184.9856	C3H7O7P
3-PGA	MP83_mice_G_Pancreas_13C_3h_3	15724826	9.99	184.9856	C3H7O7P
3-PGA	MP83_mice_G_Spleen_13C_3h_3	21837896	9.96	184.9856	C3H7O7P
3-PGA	MP83_mice_H_Brain_13C_3h_4	8540654	10	184.9856	C3H7O7P
3-PGA	MP83_mice_H_Kidney_13C_3h_4	7791229	9.98	184.9857	C3H7O7P
3-PGA	MP83_mice_H_Liver_13C_3h_4	10901863	9.98	184.9856	C3H7O7P
3-PGA	MP83_mice_H_Pancreas_13C_3h_4	27545113	9.98	184.9856	C3H7O7P
3-PGA	MP83_mice_H_Spleen_13C_3h_4	23673836	10.01	184.9856	C3H7O7P
3-PGA	MP83_mice_I_Brain_13C_20h_1	10478889	10	184.9856	C3H7O7P
3-PGA	MP83_mice_I_Kidney_13C_20h_1	12689622	9.97	184.9856	C3H7O7P
3-PGA	MP83_mice_I_Liver_13C_20h_1	13268000	10	184.9856	C3H7O7P
3-PGA	MP83_mice_I_Pancreas_13C_20h_1	26506548	9.97	184.9857	C3H7O7P
3-PGA	MP83_mice_I_Spleen_13C_20h_1	21078807	9.99	184.9856	C3H7O7P
3-PGA	MP83_mice_J_Brain_13C_20h_2	6097904	10.01	184.9856	C3H7O7P
3-PGA	MP83_mice_J_Kidney_13C_20h_2	12247581	9.97	184.9857	C3H7O7P
3-PGA	MP83_mice_J_Liver_13C_20h_2	17027393	9.97	184.9856	C3H7O7P
3-PGA	MP83_mice_J_Pancreas_13C_20h_2	29637648	10	184.9856	C3H7O7P
3-PGA	MP83_mice_J_Spleen_13C_20h_2	18410793	9.99	184.9856	C3H7O7P
3-PGA	MP83_mice_K_Brain_13C_20h_3	9263038	10	184.9857	C3H7O7P
3-PGA	MP83_mice_K_Kidney_13C_20h_3	9229129	9.98	184.9856	C3H7O7P
3-PGA	MP83_mice_K_Liver_13C_20h_3	8149805	9.99	184.9856	C3H7O7P
3-PGA	MP83_mice_K_Pancreas_13C_20h_3	22179168	10	184.9856	C3H7O7P
3-PGA	MP83_mice_K_Spleen_13C_20h_3	24351943	9.97	184.9856	C3H7O7P
3-PGA	MP83_mice_L_Brain_13C_20h_4	6711298	9.98	184.9856	C3H7O7P
3-PGA	MP83_mice_L_Kidney_13C_20h_4	8446697	9.98	184.9858	C3H7O7P
3-PGA	MP83_mice_L_Liver_13C_20h_4	12968016	10	184.9856	C3H7O7P
3-PGA	MP83_mice_L_Pancreas_13C_20h_4	22274223	9.98	184.9856	C3H7O7P
3-PGA	MP83_mice_L_Spleen_13C_20h_4	27050336	9.99	184.9856	C3H7O7P
3-PGA	Standard	17328	10.02	184.9859	C3H7O7P
3-PGA	Standard_20171031041049	89619	10.06	184.9859	C3H7O7P
3-PGA	Standard_20171031194314	19299	10.02		C3H7O7P
5-oxo-Proline	Blank_Water_20171031134034	34506	3.05	128.0353	C5H7NO3
5-oxo-Proline	MP83_mice_A_Brain_13C_1h_1	63389183	3.11	128.0353	C5H7NO3
5-oxo-Proline	MP83_mice_A_Kidney_13C_1h_1	156444956	3.11	128.0353	C5H7NO3
5-oxo-Proline	MP83_mice_A_Liver_13C_1h_1	62148824	3.08	128.0353	C5H7NO3
5-oxo-Proline	MP83_mice_A_Pancreas_13C_1h_1	64199764	3.12	128.0353	C5H7NO3
5-oxo-Proline	MP83_mice_A_Spleen_13C_1h_1	34848372	3.08	128.0353	C5H7NO3
5-oxo-Proline	MP83_mice_B_Brain_13C_1h_2	63851699	3.12	128.0353	C5H7NO3
5-oxo-Proline	MP83_mice_B_Kidney_13C_1h_2	206387352	3.14	128.0353	C5H7NO3
5-oxo-Proline	MP83_mice_B_Liver_13C_1h_2	62808334	3.14	128.0353	C5H7NO3
5-oxo-Proline	MP83_mice_B_Pancreas_13C_1h_2	65133499	3.08	128.0353	C5H7NO3
5-oxo-Proline	MP83_mice_B_Spleen_13C_1h_2	37999340	3.12	128.0353	C5H7NO3
5-oxo-Proline	MP83_mice_C_Brain_13C_1h_3	90701242	3.13	128.0353	C5H7NO3
5-oxo-Proline	MP83_mice_C_Kidney_13C_1h_3	264322006	3.12	128.0353	C5H7NO3
5-oxo-Proline	MP83_mice_C_Liver_13C_1h_3	61036232	3.07	128.0353	C5H7NO3
5-oxo-Proline	MP83_mice_C_Pancreas_13C_1h_3	86285688	3.1	128.0353	C5H7NO3
5-oxo-Proline	MP83_mice_C_Spleen_13C_1h_3	56220129	3.14	128.0353	C5H7NO3
5-oxo-Proline	MP83_mice_D_Brain_13C_1h_4	76907128	3.13	128.0353	C5H7NO3
5-oxo-Proline	MP83_mice_D_Kidney_13C_1h_4	237647510	3.11	128.0353	C5H7NO3
5-oxo-Proline	MP83_mice_D_Liver_13C_1h_4	76764900	3.16	128.0353	C5H7NO3
5-oxo-Proline	MP83_mice_D_Pancreas_13C_1h_4	70585903	3.09	128.0353	C5H7NO3
5-oxo-Proline	MP83_mice_D_Spleen_13C_1h_4	66621096	3.1	128.0353	C5H7NO3
5-oxo-Proline	MP83_mice_E_Brain_13C_3h_1	58206722	3.1	128.0353	C5H7NO3
5-oxo-Proline	MP83_mice_E_Kidney_13C_3h_1	210642958	3.14	128.0353	C5H7NO3
5-oxo-Proline	MP83_mice_E_Liver_13C_3h_1	168587730	3.13	128.0353	C5H7NO3
5-oxo-Proline	MP83_mice_E_Pancreas_13C_3h_1	94112536	3.09	128.0353	C5H7NO3
5-oxo-Proline	MP83_mice_E_Spleen_13C_3h_1	57405959	3.11	128.0353	C5H7NO3
5-oxo-Proline	MP83_mice_F_Brain_13C_3h_2	121450905	3.13	128.0353	C5H7NO3
5-oxo-Proline	MP83_mice_F_Kidney_13C_3h_2	226856409	3.15	128.0353	C5H7NO3
5-oxo-Proline	MP83_mice_F_Liver_13C_3h_2	92461213	3.13	128.0353	C5H7NO3
5-oxo-Proline	MP83_mice_F_Pancreas_13C_3h_2	134759764	3.09	128.0353	C5H7NO3
5-oxo-Proline	MP83_mice_F_Spleen_13C_3h_2	81064984	3.11	128.0353	C5H7NO3
5-oxo-Proline	MP83_mice_G_Brain_13C_3h_3	64544892	3.13	128.0353	C5H7NO3
5-oxo-Proline	MP83_mice_G_Kidney_13C_3h_3	169856335	3.1	128.0353	C5H7NO3
5-oxo-Proline	MP83_mice_G_Liver_13C_3h_3	104292406	3.08	128.0353	C5H7NO3
5-oxo-Proline	MP83_mice_G_Pancreas_13C_3h_3	79884601	3.08	128.0353	C5H7NO3
5-oxo-Proline	MP83_mice_G_Spleen_13C_3h_3	56557641	3.13	128.0353	C5H7NO3
5-oxo-Proline	MP83_mice_H_Brain_13C_3h_4	78226161	3.12	128.0353	C5H7NO3
5-oxo-Proline	MP83_mice_H_Kidney_13C_3h_4	203331226	3.11	128.0353	C5H7NO3
5-oxo-Proline	MP83_mice_H_Liver_13C_3h_4	125401531	3.08	128.0353	C5H7NO3
5-oxo-Proline	MP83_mice_H_Pancreas_13C_3h_4	88814329	3.11	128.0353	C5H7NO3
5-oxo-Proline	MP83_mice_H_Spleen_13C_3h_4	55557369	3.11	128.0353	C5H7NO3
5-oxo-Proline	MP83_mice_I_Brain_13C_20h_1	122872612	3.09	128.0353	C5H7NO3
5-oxo-Proline	MP83_mice_I_Kidney_13C_20h_1	208954395	3.14	128.0353	C5H7NO3
5-oxo-Proline	MP83_mice_I_Liver_13C_20h_1	58867774	3.15	128.0353	C5H7NO3
5-oxo-Proline	MP83_mice_I_Pancreas_13C_20h_1	129317609	3.09	128.0353	C5H7NO3
5-oxo-Proline	MP83_mice_I_Spleen_13C_20h_1	33956308	3.14	128.0353	C5H7NO3
5-oxo-Proline	MP83_mice_J_Brain_13C_20h_2	62847036	3.13	128.0353	C5H7NO3
5-oxo-Proline	MP83_mice_J_Kidney_13C_20h_2	265766403	3.12	128.0353	C5H7NO3
5-oxo-Proline	MP83_mice_J_Liver_13C_20h_2	98425544	3.12	128.0353	C5H7NO3
5-oxo-Proline	MP83_mice_J_Pancreas_13C_20h_2	80744046	3.11	128.0353	C5H7NO3
5-oxo-Proline	MP83_mice_J_Spleen_13C_20h_2	84552000	3.12	128.0353	C5H7NO3
5-oxo-Proline	MP83_mice_K_Brain_13C_20h_3	107702329	3.12	128.0353	C5H7NO3
5-oxo-Proline	MP83_mice_K_Kidney_13C_20h_3	248584917	3.13	128.0353	C5H7NO3
5-oxo-Proline	MP83_mice_K_Liver_13C_20h_3	103680782	3.09	128.0353	C5H7NO3
5-oxo-Proline	MP83_mice_K_Pancreas_13C_20h_3	201430569	3.1	128.0353	C5H7NO3
5-oxo-Proline	MP83_mice_K_Spleen_13C_20h_3	38203599	3.1	128.0353	C5H7NO3
5-oxo-Proline	MP83_mice_L_Brain_13C_20h_4	109336219	3.1	128.0353	C5H7NO3
5-oxo-Proline	MP83_mice_L_Kidney_13C_20h_4	261810580	3.13	128.0353	C5H7NO3
5-oxo-Proline	MP83_mice_L_Liver_13C_20h_4	179443576	3.15	128.0353	C5H7NO3
5-oxo-Proline	MP83_mice_L_Pancreas_13C_20h_4	102019728	3.1	128.0353	C5H7NO3
5-oxo-Proline	MP83_mice_L_Spleen_13C_20h_4	52265744	3.12	128.0353	C5H7NO3
5-oxo-Proline	Standard	903182704	3.29	128.0353	C5H7NO3
5-oxo-Proline	Standard_20171031041049	812720435	3.29	128.0353	C5H7NO3
5-oxo-Proline	Standard_20171031194314	755957739	3.32	128.0353	C5H7NO3
Acetyl CoA	MP83_mice_A_Brain_13C_1h_1	507326	7.21	810.1326	C23H38N7O17P3S
Acetyl CoA	MP83_mice_A_Kidney_13C_1h_1	2148211	7.21	810.1334	C23H38N7O17P3S
Acetyl CoA	MP83_mice_A_Liver_13C_1h_1	11525947	7.2	810.1327	C23H38N7O17P3S
Acetyl CoA	MP83_mice_A_Pancreas_13C_1h_1	1045202	7.2	810.1328	C23H38N7O17P3S
Acetyl CoA	MP83_mice_A_Spleen_13C_1h_1	728990	7.2	810.1338	C23H38N7O17P3S
Acetyl CoA	MP83_mice_B_Brain_13C_1h_2	1788049	7.2	810.1321	C23H38N7O17P3S
Acetyl CoA	MP83_mice_B_Kidney_13C_1h_2	1725593	7.21	810.1329	C23H38N7O17P3S
Acetyl CoA	MP83_mice_B_Liver_13C_1h_2	5790752	7.2	810.1323	C23H38N7O17P3S
Acetyl CoA	MP83_mice_B_Pancreas_13C_1h_2	1787210	7.19	810.1323	C23H38N7O17P3S
Acetyl CoA	MP83_mice_B_Spleen_13C_1h_2	770111	7.2	810.132	C23H38N7O17P3S
Acetyl CoA	MP83_mice_C_Brain_13C_1h_3	791263	7.18	810.1337	C23H38N7O17P3S
Acetyl CoA	MP83_mice_C_Kidney_13C_1h_3	1618252	7.2	810.1306	C23H38N7O17P3S
Acetyl CoA	MP83_mice_C_Liver_13C_1h_3	7480174	7.19	810.1331	C23H38N7O17P3S
Acetyl CoA	MP83_mice_C_Pancreas_13C_1h_3	1336617	7.2	810.1316	C23H38N7O17P3S
Acetyl CoA	MP83_mice_C_Spleen_13C_1h_3	354847	7.18	810.1295	C23H38N7O17P3S
Acetyl CoA	MP83_mice_D_Brain_13C_1h_4	1925341	7.2	810.133	C23H38N7O17P3S
Acetyl CoA	MP83_mice_D_Kidney_13C_1h_4	2170080	7.22	810.1336	C23H38N7O17P3S
Acetyl CoA	MP83_mice_D_Liver_13C_1h_4	8006920	7.24	810.1321	C23H38N7O17P3S
Acetyl CoA	MP83_mice_D_Pancreas_13C_1h_4	1297980	7.23	810.132	C23H38N7O17P3S
Acetyl CoA	MP83_mice_D_Spleen_13C_1h_4	866022	7.21	810.1345	C23H38N7O17P3S
Acetyl CoA	MP83_mice_E_Brain_13C_3h_1	858873	7.21	810.1343	C23H38N7O17P3S
Acetyl CoA	MP83_mice_E_Kidney_13C_3h_1	276021	7.25	810.1295	C23H38N7O17P3S
Acetyl CoA	MP83_mice_E_Liver_13C_3h_1	2248638	7.23	810.1313	C23H38N7O17P3S
Acetyl CoA	MP83_mice_E_Pancreas_13C_3h_1	1788741	7.2	810.1326	C23H38N7O17P3S
Acetyl CoA	MP83_mice_E_Spleen_13C_3h_1	647470	7.2	810.1345	C23H38N7O17P3S
Acetyl CoA	MP83_mice_F_Brain_13C_3h_2	374810	7.21	810.132	C23H38N7O17P3S
Acetyl CoA	MP83_mice_F_Kidney_13C_3h_2	221766	7.24	810.1299	C23H38N7O17P3S
Acetyl CoA	MP83_mice_F_Liver_13C_3h_2	6677777	7.22	810.1326	C23H38N7O17P3S
Acetyl CoA	MP83_mice_F_Pancreas_13C_3h_2	672502	7.22	810.1322	C23H38N7O17P3S
Acetyl CoA	MP83_mice_F_Spleen_13C_3h_2	413767	7.18	810.1341	C23H38N7O17P3S
Acetyl CoA	MP83_mice_G_Brain_13C_3h_3	506335	7.2	810.1315	C23H38N7O17P3S
Acetyl CoA	MP83_mice_G_Kidney_13C_3h_3	1204443	7.2	810.1307	C23H38N7O17P3S
Acetyl CoA	MP83_mice_G_Liver_13C_3h_3	7005009	7.21	810.132	C23H38N7O17P3S
Acetyl CoA	MP83_mice_G_Pancreas_13C_3h_3	1135021	7.23	810.1326	C23H38N7O17P3S
Acetyl CoA	MP83_mice_G_Spleen_13C_3h_3	1407472	7.19	810.1337	C23H38N7O17P3S
Acetyl CoA	MP83_mice_H_Brain_13C_3h_4	683251	7.2	810.1346	C23H38N7O17P3S
Acetyl CoA	MP83_mice_H_Kidney_13C_3h_4	1491198	7.21	810.1311	C23H38N7O17P3S
Acetyl CoA	MP83_mice_H_Liver_13C_3h_4	6872709	7.2	810.1327	C23H38N7O17P3S
Acetyl CoA	MP83_mice_H_Pancreas_13C_3h_4	1800606	7.22	810.1321	C23H38N7O17P3S
Acetyl CoA	MP83_mice_H_Spleen_13C_3h_4	1092377	7.23	810.1318	C23H38N7O17P3S
Acetyl CoA	MP83_mice_I_Brain_13C_20h_1	319485	7.18	810.1332	C23H38N7O17P3S
Acetyl CoA	MP83_mice_I_Kidney_13C_20h_1	723205	7.23	810.1335	C23H38N7O17P3S
Acetyl CoA	MP83_mice_I_Liver_13C_20h_1	3436585	7.21	810.1321	C23H38N7O17P3S
Acetyl CoA	MP83_mice_I_Pancreas_13C_20h_1	2018413	7.22	810.1318	C23H38N7O17P3S
Acetyl CoA	MP83_mice_I_Spleen_13C_20h_1	355460	7.23	810.1292	C23H38N7O17P3S
Acetyl CoA	MP83_mice_J_Brain_13C_20h_2	281785	7.22	810.1292	C23H38N7O17P3S
Acetyl CoA	MP83_mice_J_Kidney_13C_20h_2	400956	7.24	810.1295	C23H38N7O17P3S
Acetyl CoA	MP83_mice_J_Liver_13C_20h_2	5052499	7.19	810.1325	C23H38N7O17P3S
Acetyl CoA	MP83_mice_J_Pancreas_13C_20h_2	1062610	7.2	810.1314	C23H38N7O17P3S
Acetyl CoA	MP83_mice_J_Spleen_13C_20h_2	494535	7.25	810.1313	C23H38N7O17P3S
Acetyl CoA	MP83_mice_K_Brain_13C_20h_3	134341	7.18	810.1294	C23H38N7O17P3S
Acetyl CoA	MP83_mice_K_Kidney_13C_20h_3	1066734	7.19	810.133	C23H38N7O17P3S
Acetyl CoA	MP83_mice_K_Liver_13C_20h_3	3306082	7.22	810.1313	C23H38N7O17P3S
Acetyl CoA	MP83_mice_K_Pancreas_13C_20h_3	543843	7.18	810.1321	C23H38N7O17P3S
Acetyl CoA	MP83_mice_K_Spleen_13C_20h_3	571184	7.18	810.135	C23H38N7O17P3S
Acetyl CoA	MP83_mice_L_Brain_13C_20h_4	161518	7.18	810.1292	C23H38N7O17P3S
Acetyl CoA	MP83_mice_L_Kidney_13C_20h_4	358265	7.2	810.1295	C23H38N7O17P3S
Acetyl CoA	MP83_mice_L_Liver_13C_20h_4	5131319	7.22	810.1325	C23H38N7O17P3S
Acetyl CoA	MP83_mice_L_Pancreas_13C_20h_4	2163166	7.23	810.1321	C23H38N7O17P3S
Acetyl CoA	MP83_mice_L_Spleen_13C_20h_4	1255321	7.2	810.1332	C23H38N7O17P3S
Acetyl CoA	Standard	33740171	7.22	810.1329	C23H38N7O17P3S
Acetyl CoA	Standard_20171031041049	37568350	7.22	810.1328	C23H38N7O17P3S
Acetyl CoA	Standard_20171031194314	31952912	7.22	810.1328	C23H38N7O17P3S
acetyl-aspartate (N)	Blank_Water_20171031134034	525930	8.14	174.0408	C6H9NO5
acetyl-aspartate (N)	Blank_Water_20171031164159	309082	8.14	174.0408	C6H9NO5
acetyl-aspartate (N)	Blank_Water_20171031200912	343960	8.16	174.0411	C6H9NO5
acetyl-aspartate (N)	MP83_mice_A_Brain_13C_1h_1	10666050027	8.09	174.0409	C6H9NO5
acetyl-aspartate (N)	MP83_mice_A_Kidney_13C_1h_1	59830100	8.12	174.0408	C6H9NO5
acetyl-aspartate (N)	MP83_mice_A_Liver_13C_1h_1	31392090	8.1	174.0408	C6H9NO5
acetyl-aspartate (N)	MP83_mice_A_Pancreas_13C_1h_1	50788711	8.12	174.0408	C6H9NO5
acetyl-aspartate (N)	MP83_mice_A_Spleen_13C_1h_1	360514527	8.1	174.0408	C6H9NO5
acetyl-aspartate (N)	MP83_mice_B_Brain_13C_1h_2	10898078207	8.11	174.0409	C6H9NO5
acetyl-aspartate (N)	MP83_mice_B_Kidney_13C_1h_2	55045631	8.1	174.0409	C6H9NO5
acetyl-aspartate (N)	MP83_mice_B_Liver_13C_1h_2	31300226	8.11	174.0408	C6H9NO5
acetyl-aspartate (N)	MP83_mice_B_Pancreas_13C_1h_2	30682322	8.09	174.0408	C6H9NO5
acetyl-aspartate (N)	MP83_mice_B_Spleen_13C_1h_2	294634589	8.1	174.0408	C6H9NO5
acetyl-aspartate (N)	MP83_mice_C_Brain_13C_1h_3	11165656617	8.1	174.0408	C6H9NO5
acetyl-aspartate (N)	MP83_mice_C_Kidney_13C_1h_3	67039355	8.09	174.0408	C6H9NO5
acetyl-aspartate (N)	MP83_mice_C_Liver_13C_1h_3	27851212	8.1	174.0409	C6H9NO5
acetyl-aspartate (N)	MP83_mice_C_Pancreas_13C_1h_3	62070111	8.1	174.0408	C6H9NO5
acetyl-aspartate (N)	MP83_mice_C_Spleen_13C_1h_3	333918686	8.09	174.0408	C6H9NO5
acetyl-aspartate (N)	MP83_mice_D_Brain_13C_1h_4	11475555577	8.08	174.0408	C6H9NO5
acetyl-aspartate (N)	MP83_mice_D_Kidney_13C_1h_4	60249629	8.12	174.0408	C6H9NO5
acetyl-aspartate (N)	MP83_mice_D_Liver_13C_1h_4	23881774	8.14	174.0409	C6H9NO5
acetyl-aspartate (N)	MP83_mice_D_Pancreas_13C_1h_4	75762064	8.12	174.0408	C6H9NO5
acetyl-aspartate (N)	MP83_mice_D_Spleen_13C_1h_4	332544445	8.08	174.0408	C6H9NO5
acetyl-aspartate (N)	MP83_mice_E_Brain_13C_3h_1	11272947106	8.1	174.0408	C6H9NO5
acetyl-aspartate (N)	MP83_mice_E_Kidney_13C_3h_1	59783264	8.12	174.0408	C6H9NO5
acetyl-aspartate (N)	MP83_mice_E_Liver_13C_3h_1	32749371	8.12	174.041	C6H9NO5
acetyl-aspartate (N)	MP83_mice_E_Pancreas_13C_3h_1	36323893	8.1	174.0407	C6H9NO5
acetyl-aspartate (N)	MP83_mice_E_Spleen_13C_3h_1	387449042	8.11	174.0408	C6H9NO5
acetyl-aspartate (N)	MP83_mice_F_Brain_13C_3h_2	9952392288	8.1	174.0406	C6H9NO5
acetyl-aspartate (N)	MP83_mice_F_Kidney_13C_3h_2	83313036	8.13	174.0408	C6H9NO5
acetyl-aspartate (N)	MP83_mice_F_Liver_13C_3h_2	24636628	8.1	174.0409	C6H9NO5
acetyl-aspartate (N)	MP83_mice_F_Pancreas_13C_3h_2	42611684	8.12	174.0408	C6H9NO5
acetyl-aspartate (N)	MP83_mice_F_Spleen_13C_3h_2	381715901	8.1	174.0408	C6H9NO5
acetyl-aspartate (N)	MP83_mice_G_Brain_13C_3h_3	10416933254	8.12	174.0409	C6H9NO5
acetyl-aspartate (N)	MP83_mice_G_Kidney_13C_3h_3	62809004	8.08	174.0408	C6H9NO5
acetyl-aspartate (N)	MP83_mice_G_Liver_13C_3h_3	22187367	8.09	174.0408	C6H9NO5
acetyl-aspartate (N)	MP83_mice_G_Pancreas_13C_3h_3	58298530	8.12	174.0407	C6H9NO5
acetyl-aspartate (N)	MP83_mice_G_Spleen_13C_3h_3	340081568	8.09	174.0409	C6H9NO5
acetyl-aspartate (N)	MP83_mice_H_Brain_13C_3h_4	10328307895	8.09	174.041	C6H9NO5
acetyl-aspartate (N)	MP83_mice_H_Kidney_13C_3h_4	78271941	8.11	174.0408	C6H9NO5
acetyl-aspartate (N)	MP83_mice_H_Liver_13C_3h_4	25906371	8.11	174.0408	C6H9NO5
acetyl-aspartate (N)	MP83_mice_H_Pancreas_13C_3h_4	44630802	8.1	174.0408	C6H9NO5
acetyl-aspartate (N)	MP83_mice_H_Spleen_13C_3h_4	342084558	8.11	174.0407	C6H9NO5
acetyl-aspartate (N)	MP83_mice_I_Brain_13C_20h_1	11335189895	8.11	174.0407	C6H9NO5
acetyl-aspartate (N)	MP83_mice_I_Kidney_13C_20h_1	75743740	8.11	174.0408	C6H9NO5
acetyl-aspartate (N)	MP83_mice_I_Liver_13C_20h_1	23291651	8.11	174.0409	C6H9NO5
acetyl-aspartate (N)	MP83_mice_I_Pancreas_13C_20h_1	64884387	8.11	174.0407	C6H9NO5
acetyl-aspartate (N)	MP83_mice_I_Spleen_13C_20h_1	308465309	8.12	174.0408	C6H9NO5
acetyl-aspartate (N)	MP83_mice_J_Brain_13C_20h_2	10260169067	8.11	174.0409	C6H9NO5
acetyl-aspartate (N)	MP83_mice_J_Kidney_13C_20h_2	74655679	8.12	174.0408	C6H9NO5
acetyl-aspartate (N)	MP83_mice_J_Liver_13C_20h_2	22427401	8.08	174.0408	C6H9NO5
acetyl-aspartate (N)	MP83_mice_J_Pancreas_13C_20h_2	144552169	8.12	174.0407	C6H9NO5
acetyl-aspartate (N)	MP83_mice_J_Spleen_13C_20h_2	337258656	8.13	174.0408	C6H9NO5
acetyl-aspartate (N)	MP83_mice_K_Brain_13C_20h_3	10452968763	8.11	174.0406	C6H9NO5
acetyl-aspartate (N)	MP83_mice_K_Kidney_13C_20h_3	57009132	8.09	174.0407	C6H9NO5
acetyl-aspartate (N)	MP83_mice_K_Liver_13C_20h_3	22103146	8.11	174.0408	C6H9NO5
acetyl-aspartate (N)	MP83_mice_K_Pancreas_13C_20h_3	81277254	8.11	174.0408	C6H9NO5
acetyl-aspartate (N)	MP83_mice_K_Spleen_13C_20h_3	338518103	8.09	174.0408	C6H9NO5
acetyl-aspartate (N)	MP83_mice_L_Brain_13C_20h_4	10631788884	8.11	174.0408	C6H9NO5
acetyl-aspartate (N)	MP83_mice_L_Kidney_13C_20h_4	67506696	8.12	174.0408	C6H9NO5
acetyl-aspartate (N)	MP83_mice_L_Liver_13C_20h_4	21326636	8.12	174.0408	C6H9NO5
acetyl-aspartate (N)	MP83_mice_L_Pancreas_13C_20h_4	69641992	8.1	174.0408	C6H9NO5
acetyl-aspartate (N)	MP83_mice_L_Spleen_13C_20h_4	392073526	8.09	174.0409	C6H9NO5
acetyl-aspartate (N)	Standard_20171031041049	400187	8.11	174.0407	C6H9NO5
acetyl-aspartate (N)	Standard_20171031194314	6280117	8.15	174.0408	C6H9NO5
acetyl-carnitine	Blank_Water_20171031134034	1736736	3.94	204.1231	C9H17NO4
acetyl-carnitine	Blank_Water_20171031164159	360627	4.07	204.1228	C9H17NO4
acetyl-carnitine	Blank_Water_20171031200912	61877	4.17	204.1228	C9H17NO4
acetyl-carnitine	MP83_mice_A_Brain_13C_1h_1	2227883923	4.01	204.1229	C9H17NO4
acetyl-carnitine	MP83_mice_A_Kidney_13C_1h_1	9093298026	4	204.1229	C9H17NO4
acetyl-carnitine	MP83_mice_A_Liver_13C_1h_1	7496476628	4	204.1229	C9H17NO4
acetyl-carnitine	MP83_mice_A_Pancreas_13C_1h_1	3292706135	4	204.123	C9H17NO4
acetyl-carnitine	MP83_mice_A_Spleen_13C_1h_1	7463008062	4	204.123	C9H17NO4
acetyl-carnitine	MP83_mice_B_Brain_13C_1h_2	2089292067	4.01	204.123	C9H17NO4
acetyl-carnitine	MP83_mice_B_Kidney_13C_1h_2	7901052348	4.02	204.123	C9H17NO4
acetyl-carnitine	MP83_mice_B_Liver_13C_1h_2	9128078703	4	204.1231	C9H17NO4
acetyl-carnitine	MP83_mice_B_Pancreas_13C_1h_2	3257334128	4.01	204.123	C9H17NO4
acetyl-carnitine	MP83_mice_B_Spleen_13C_1h_2	8371568609	3.99	204.123	C9H17NO4
acetyl-carnitine	MP83_mice_C_Brain_13C_1h_3	2137782288	4.01	204.123	C9H17NO4
acetyl-carnitine	MP83_mice_C_Kidney_13C_1h_3	5947713442	4.03	204.1231	C9H17NO4
acetyl-carnitine	MP83_mice_C_Liver_13C_1h_3	7433479220	4.01	204.1229	C9H17NO4
acetyl-carnitine	MP83_mice_C_Pancreas_13C_1h_3	3579408521	4.02	204.123	C9H17NO4
acetyl-carnitine	MP83_mice_C_Spleen_13C_1h_3	6866031725	4	204.123	C9H17NO4
acetyl-carnitine	MP83_mice_D_Brain_13C_1h_4	2346530012	4.02	204.123	C9H17NO4
acetyl-carnitine	MP83_mice_D_Kidney_13C_1h_4	6633214706	4.02	204.1229	C9H17NO4
acetyl-carnitine	MP83_mice_D_Liver_13C_1h_4	7596156532	4.01	204.123	C9H17NO4
acetyl-carnitine	MP83_mice_D_Pancreas_13C_1h_4	3859181609	4.02	204.1229	C9H17NO4
acetyl-carnitine	MP83_mice_D_Spleen_13C_1h_4	7734366727	4.02	204.1229	C9H17NO4
acetyl-carnitine	MP83_mice_E_Brain_13C_3h_1	2101813020	3.99	204.123	C9H17NO4
acetyl-carnitine	MP83_mice_E_Kidney_13C_3h_1	6211533482	4.02	204.1229	C9H17NO4
acetyl-carnitine	MP83_mice_E_Liver_13C_3h_1	4965957967	4.01	204.1229	C9H17NO4
acetyl-carnitine	MP83_mice_E_Pancreas_13C_3h_1	3526031269	3.99	204.123	C9H17NO4
acetyl-carnitine	MP83_mice_E_Spleen_13C_3h_1	10653629508	3.99	204.123	C9H17NO4
acetyl-carnitine	MP83_mice_F_Brain_13C_3h_2	2533734308	4.01	204.1229	C9H17NO4
acetyl-carnitine	MP83_mice_F_Kidney_13C_3h_2	6720023559	4.03	204.123	C9H17NO4
acetyl-carnitine	MP83_mice_F_Liver_13C_3h_2	8913037175	3.99	204.1231	C9H17NO4
acetyl-carnitine	MP83_mice_F_Pancreas_13C_3h_2	3566416278	3.99	204.1229	C9H17NO4
acetyl-carnitine	MP83_mice_F_Spleen_13C_3h_2	10201209579	3.99	204.123	C9H17NO4
acetyl-carnitine	MP83_mice_G_Brain_13C_3h_3	2018678983	4.02	204.123	C9H17NO4
acetyl-carnitine	MP83_mice_G_Kidney_13C_3h_3	6513229789	4.01	204.123	C9H17NO4
acetyl-carnitine	MP83_mice_G_Liver_13C_3h_3	8592673888	3.99	204.1228	C9H17NO4
acetyl-carnitine	MP83_mice_G_Pancreas_13C_3h_3	3327749290	4	204.1229	C9H17NO4
acetyl-carnitine	MP83_mice_G_Spleen_13C_3h_3	10289976877	4.01	204.123	C9H17NO4
acetyl-carnitine	MP83_mice_H_Brain_13C_3h_4	2133665706	4.03	204.123	C9H17NO4
acetyl-carnitine	MP83_mice_H_Kidney_13C_3h_4	7553249691	4.01	204.1229	C9H17NO4
acetyl-carnitine	MP83_mice_H_Liver_13C_3h_4	7248889010	4	204.1231	C9H17NO4
acetyl-carnitine	MP83_mice_H_Pancreas_13C_3h_4	2798288216	3.99	204.123	C9H17NO4
acetyl-carnitine	MP83_mice_H_Spleen_13C_3h_4	8596606428	4.01	204.123	C9H17NO4
acetyl-carnitine	MP83_mice_I_Brain_13C_20h_1	2264425273	4	204.1229	C9H17NO4
acetyl-carnitine	MP83_mice_I_Kidney_13C_20h_1	6900930996	4.01	204.123	C9H17NO4
acetyl-carnitine	MP83_mice_I_Liver_13C_20h_1	5917704998	4.01	204.123	C9H17NO4
acetyl-carnitine	MP83_mice_I_Pancreas_13C_20h_1	3673658771	3.99	204.1229	C9H17NO4
acetyl-carnitine	MP83_mice_I_Spleen_13C_20h_1	5782548839	4.01	204.123	C9H17NO4
acetyl-carnitine	MP83_mice_J_Brain_13C_20h_2	1886844356	4.01	204.123	C9H17NO4
acetyl-carnitine	MP83_mice_J_Kidney_13C_20h_2	8300905732	4	204.123	C9H17NO4
acetyl-carnitine	MP83_mice_J_Liver_13C_20h_2	8211828915	4	204.1228	C9H17NO4
acetyl-carnitine	MP83_mice_J_Pancreas_13C_20h_2	5235635327	4	204.123	C9H17NO4
acetyl-carnitine	MP83_mice_J_Spleen_13C_20h_2	9137838485	3.99	204.123	C9H17NO4
acetyl-carnitine	MP83_mice_K_Brain_13C_20h_3	2395166919	4.01	204.123	C9H17NO4
acetyl-carnitine	MP83_mice_K_Kidney_13C_20h_3	7417907014	4.01	204.1229	C9H17NO4
acetyl-carnitine	MP83_mice_K_Liver_13C_20h_3	6296764321	3.99	204.123	C9H17NO4
acetyl-carnitine	MP83_mice_K_Pancreas_13C_20h_3	3745101527	4.01	204.1229	C9H17NO4
acetyl-carnitine	MP83_mice_K_Spleen_13C_20h_3	6894652432	4.01	204.1229	C9H17NO4
acetyl-carnitine	MP83_mice_L_Brain_13C_20h_4	2096159399	4.02	204.123	C9H17NO4
acetyl-carnitine	MP83_mice_L_Kidney_13C_20h_4	9231106711	4.02	204.1229	C9H17NO4
acetyl-carnitine	MP83_mice_L_Liver_13C_20h_4	9240502542	4.01	204.123	C9H17NO4
acetyl-carnitine	MP83_mice_L_Pancreas_13C_20h_4	5254114590	4.01	204.123	C9H17NO4
acetyl-carnitine	MP83_mice_L_Spleen_13C_20h_4	13663322756	4.01	204.1231	C9H17NO4
acetyl-carnitine	Standard_20171031041049	1243535	3.95	204.123	C9H17NO4
acetyl-carnitine	Standard_20171031194314	2271081	4.02	204.1231	C9H17NO4
acetyl-glutamine	Blank_Water_20171031134034	15512	7.75	189.0863	C7H12N2O4
acetyl-glutamine	Blank_Water_20171031164159	13073	7.76	189.0865	C7H12N2O4
acetyl-glutamine	Blank_Water_20171031200912	11260	7.96	189.0861	C7H12N2O4
acetyl-glutamine	MP83_mice_A_Brain_13C_1h_1	7675770	7.95	189.0871	C7H12N2O4
acetyl-glutamine	MP83_mice_A_Kidney_13C_1h_1	3822676	7.96	189.0868	C7H12N2O4
acetyl-glutamine	MP83_mice_A_Liver_13C_1h_1	937664	7.92	189.0869	C7H12N2O4
acetyl-glutamine	MP83_mice_A_Pancreas_13C_1h_1	2371572	7.99	189.0867	C7H12N2O4
acetyl-glutamine	MP83_mice_A_Spleen_13C_1h_1	7644104	7.97	189.0871	C7H12N2O4
acetyl-glutamine	MP83_mice_B_Brain_13C_1h_2	7162724	7.97	189.0868	C7H12N2O4
acetyl-glutamine	MP83_mice_B_Kidney_13C_1h_2	5474882	7.95	189.0869	C7H12N2O4
acetyl-glutamine	MP83_mice_B_Liver_13C_1h_2	1172080	7.97	189.0869	C7H12N2O4
acetyl-glutamine	MP83_mice_B_Pancreas_13C_1h_2	3291012	7.96	189.0869	C7H12N2O4
acetyl-glutamine	MP83_mice_B_Spleen_13C_1h_2	7395463	7.96	189.087	C7H12N2O4
acetyl-glutamine	MP83_mice_C_Brain_13C_1h_3	6792744	7.97	189.0867	C7H12N2O4
acetyl-glutamine	MP83_mice_C_Kidney_13C_1h_3	7068452	7.96	189.0871	C7H12N2O4
acetyl-glutamine	MP83_mice_C_Liver_13C_1h_3	1251598	7.94	189.0871	C7H12N2O4
acetyl-glutamine	MP83_mice_C_Pancreas_13C_1h_3	4398250	7.97	189.0871	C7H12N2O4
acetyl-glutamine	MP83_mice_C_Spleen_13C_1h_3	8224989	7.98	189.087	C7H12N2O4
acetyl-glutamine	MP83_mice_D_Brain_13C_1h_4	8258226	7.95	189.0869	C7H12N2O4
acetyl-glutamine	MP83_mice_D_Kidney_13C_1h_4	5149611	7.99	189.0871	C7H12N2O4
acetyl-glutamine	MP83_mice_D_Liver_13C_1h_4	1908966	7.99	189.0868	C7H12N2O4
acetyl-glutamine	MP83_mice_D_Pancreas_13C_1h_4	2637674	7.98	189.087	C7H12N2O4
acetyl-glutamine	MP83_mice_D_Spleen_13C_1h_4	7773926	7.97	189.0869	C7H12N2O4
acetyl-glutamine	MP83_mice_E_Brain_13C_3h_1	8460247	7.98	189.0868	C7H12N2O4
acetyl-glutamine	MP83_mice_E_Kidney_13C_3h_1	4865158	7.99	189.0868	C7H12N2O4
acetyl-glutamine	MP83_mice_E_Liver_13C_3h_1	1355393	7.96	189.0868	C7H12N2O4
acetyl-glutamine	MP83_mice_E_Pancreas_13C_3h_1	3247844	7.92	189.0868	C7H12N2O4
acetyl-glutamine	MP83_mice_E_Spleen_13C_3h_1	8189937	7.95	189.0872	C7H12N2O4
acetyl-glutamine	MP83_mice_F_Brain_13C_3h_2	7592196	7.98	189.087	C7H12N2O4
acetyl-glutamine	MP83_mice_F_Kidney_13C_3h_2	4013667	7.99	189.0871	C7H12N2O4
acetyl-glutamine	MP83_mice_F_Liver_13C_3h_2	1203920	7.94	189.0869	C7H12N2O4
acetyl-glutamine	MP83_mice_F_Pancreas_13C_3h_2	4107329	7.96	189.0872	C7H12N2O4
acetyl-glutamine	MP83_mice_F_Spleen_13C_3h_2	7286748	7.96	189.0868	C7H12N2O4
acetyl-glutamine	MP83_mice_G_Brain_13C_3h_3	7706584	7.99	189.087	C7H12N2O4
acetyl-glutamine	MP83_mice_G_Kidney_13C_3h_3	4979773	7.97	189.0869	C7H12N2O4
acetyl-glutamine	MP83_mice_G_Liver_13C_3h_3	1741303	7.94	189.0866	C7H12N2O4
acetyl-glutamine	MP83_mice_G_Pancreas_13C_3h_3	1728691	7.98	189.0871	C7H12N2O4
acetyl-glutamine	MP83_mice_G_Spleen_13C_3h_3	7712492	7.96	189.0871	C7H12N2O4
acetyl-glutamine	MP83_mice_H_Brain_13C_3h_4	7420581	7.98	189.087	C7H12N2O4
acetyl-glutamine	MP83_mice_H_Kidney_13C_3h_4	4587655	7.98	189.0867	C7H12N2O4
acetyl-glutamine	MP83_mice_H_Liver_13C_3h_4	1444841	7.91	189.0867	C7H12N2O4
acetyl-glutamine	MP83_mice_H_Pancreas_13C_3h_4	3561172	7.99	189.0868	C7H12N2O4
acetyl-glutamine	MP83_mice_H_Spleen_13C_3h_4	7163952	7.95	189.0877	C7H12N2O4
acetyl-glutamine	MP83_mice_I_Brain_13C_20h_1	8574145	8.03	189.0872	C7H12N2O4
acetyl-glutamine	MP83_mice_I_Kidney_13C_20h_1	5803062	7.98	189.0868	C7H12N2O4
acetyl-glutamine	MP83_mice_I_Liver_13C_20h_1	1148060	7.96	189.0868	C7H12N2O4
acetyl-glutamine	MP83_mice_I_Pancreas_13C_20h_1	4228016	7.96	189.0868	C7H12N2O4
acetyl-glutamine	MP83_mice_I_Spleen_13C_20h_1	6957555	7.97	189.0873	C7H12N2O4
acetyl-glutamine	MP83_mice_J_Brain_13C_20h_2	8119319	7.99	189.0867	C7H12N2O4
acetyl-glutamine	MP83_mice_J_Kidney_13C_20h_2	5007473	7.96	189.0878	C7H12N2O4
acetyl-glutamine	MP83_mice_J_Liver_13C_20h_2	1357560	7.93	189.0873	C7H12N2O4
acetyl-glutamine	MP83_mice_J_Pancreas_13C_20h_2	3034033	7.99	189.0871	C7H12N2O4
acetyl-glutamine	MP83_mice_J_Spleen_13C_20h_2	6929869	7.97	189.0877	C7H12N2O4
acetyl-glutamine	MP83_mice_K_Brain_13C_20h_3	6422337	8	189.0867	C7H12N2O4
acetyl-glutamine	MP83_mice_K_Kidney_13C_20h_3	6365592	7.98	189.087	C7H12N2O4
acetyl-glutamine	MP83_mice_K_Liver_13C_20h_3	1376640	7.95	189.0872	C7H12N2O4
acetyl-glutamine	MP83_mice_K_Pancreas_13C_20h_3	4782200	7.98	189.0869	C7H12N2O4
acetyl-glutamine	MP83_mice_K_Spleen_13C_20h_3	9067111	7.95	189.0867	C7H12N2O4
acetyl-glutamine	MP83_mice_L_Brain_13C_20h_4	7885828	7.95	189.087	C7H12N2O4
acetyl-glutamine	MP83_mice_L_Kidney_13C_20h_4	5613970	8	189.087	C7H12N2O4
acetyl-glutamine	MP83_mice_L_Liver_13C_20h_4	1797236	7.95	189.0871	C7H12N2O4
acetyl-glutamine	MP83_mice_L_Pancreas_13C_20h_4	3121141	8	189.087	C7H12N2O4
acetyl-glutamine	MP83_mice_L_Spleen_13C_20h_4	9236279	7.97	189.0867	C7H12N2O4
acetyl-glutamine	Standard	2099626	7.99	189.0869	C7H12N2O4
acetyl-glutamine	Standard_20171031041049	1980318	7.96	189.0871	C7H12N2O4
acetyl-glutamine	Standard_20171031194314	2074513	7.99	189.0867	C7H12N2O4
Adenine	Blank_Water_20171031134034	4633205	3.04	136.0618	C5H5N5
Adenine	MP83_mice_A_Brain_13C_1h_1	760704735	3.16	136.0618	C5H5N5
Adenine	MP83_mice_A_Kidney_13C_1h_1	674523435	3.16	136.0617	C5H5N5
Adenine	MP83_mice_A_Liver_13C_1h_1	186151331	3.15	136.0618	C5H5N5
Adenine	MP83_mice_A_Pancreas_13C_1h_1	68219742	3.16	136.0618	C5H5N5
Adenine	MP83_mice_A_Spleen_13C_1h_1	113068624	3.15	136.0617	C5H5N5
Adenine	MP83_mice_B_Brain_13C_1h_2	621807268	3.16	136.0617	C5H5N5
Adenine	MP83_mice_B_Kidney_13C_1h_2	768098680	3.16	136.0618	C5H5N5
Adenine	MP83_mice_B_Liver_13C_1h_2	147058598	3.16	136.0617	C5H5N5
Adenine	MP83_mice_B_Pancreas_13C_1h_2	59941037	3.16	136.0618	C5H5N5
Adenine	MP83_mice_B_Spleen_13C_1h_2	83574034	3.15	136.0617	C5H5N5
Adenine	MP83_mice_C_Brain_13C_1h_3	800978247	3.15	136.0618	C5H5N5
Adenine	MP83_mice_C_Kidney_13C_1h_3	659483640	3.16	136.0618	C5H5N5
Adenine	MP83_mice_C_Liver_13C_1h_3	176751643	3.15	136.0617	C5H5N5
Adenine	MP83_mice_C_Pancreas_13C_1h_3	76836985	3.16	136.0618	C5H5N5
Adenine	MP83_mice_C_Spleen_13C_1h_3	103333414	3.16	136.0617	C5H5N5
Adenine	MP83_mice_D_Brain_13C_1h_4	785002635	3.16	136.0617	C5H5N5
Adenine	MP83_mice_D_Kidney_13C_1h_4	604871124	3.16	136.0618	C5H5N5
Adenine	MP83_mice_D_Liver_13C_1h_4	167508447	3.15	136.0617	C5H5N5
Adenine	MP83_mice_D_Pancreas_13C_1h_4	90261372	3.16	136.0617	C5H5N5
Adenine	MP83_mice_D_Spleen_13C_1h_4	117359162	3.16	136.0618	C5H5N5
Adenine	MP83_mice_E_Brain_13C_3h_1	887553971	3.14	136.0618	C5H5N5
Adenine	MP83_mice_E_Kidney_13C_3h_1	755309578	3.17	136.0617	C5H5N5
Adenine	MP83_mice_E_Liver_13C_3h_1	297363090	3.15	136.0618	C5H5N5
Adenine	MP83_mice_E_Pancreas_13C_3h_1	72900168	3.15	136.0617	C5H5N5
Adenine	MP83_mice_E_Spleen_13C_3h_1	101790049	3.15	136.0618	C5H5N5
Adenine	MP83_mice_F_Brain_13C_3h_2	817157300	3.15	136.0617	C5H5N5
Adenine	MP83_mice_F_Kidney_13C_3h_2	749058569	3.16	136.0618	C5H5N5
Adenine	MP83_mice_F_Liver_13C_3h_2	182497875	3.15	136.0617	C5H5N5
Adenine	MP83_mice_F_Pancreas_13C_3h_2	64593269	3.15	136.0618	C5H5N5
Adenine	MP83_mice_F_Spleen_13C_3h_2	105293950	3.15	136.0618	C5H5N5
Adenine	MP83_mice_G_Brain_13C_3h_3	790287267	3.16	136.0618	C5H5N5
Adenine	MP83_mice_G_Kidney_13C_3h_3	777368988	3.15	136.0618	C5H5N5
Adenine	MP83_mice_G_Liver_13C_3h_3	209365251	3.15	136.0617	C5H5N5
Adenine	MP83_mice_G_Pancreas_13C_3h_3	68684353	3.15	136.0617	C5H5N5
Adenine	MP83_mice_G_Spleen_13C_3h_3	130072340	3.16	136.0618	C5H5N5
Adenine	MP83_mice_H_Brain_13C_3h_4	761431518	3.16	136.0617	C5H5N5
Adenine	MP83_mice_H_Kidney_13C_3h_4	858384973	3.15	136.0618	C5H5N5
Adenine	MP83_mice_H_Liver_13C_3h_4	240492811	3.15	136.0618	C5H5N5
Adenine	MP83_mice_H_Pancreas_13C_3h_4	100769980	3.15	136.0618	C5H5N5
Adenine	MP83_mice_H_Spleen_13C_3h_4	120912436	3.15	136.0618	C5H5N5
Adenine	MP83_mice_I_Brain_13C_20h_1	983636715	3.14	136.0617	C5H5N5
Adenine	MP83_mice_I_Kidney_13C_20h_1	579790023	3.16	136.0617	C5H5N5
Adenine	MP83_mice_I_Liver_13C_20h_1	104003886	3.15	136.0618	C5H5N5
Adenine	MP83_mice_I_Pancreas_13C_20h_1	92896523	3.14	136.0617	C5H5N5
Adenine	MP83_mice_I_Spleen_13C_20h_1	61356047	3.15	136.0618	C5H5N5
Adenine	MP83_mice_J_Brain_13C_20h_2	945529922	3.17	136.0618	C5H5N5
Adenine	MP83_mice_J_Kidney_13C_20h_2	894215105	3.15	136.0618	C5H5N5
Adenine	MP83_mice_J_Liver_13C_20h_2	87812989	3.14	136.0617	C5H5N5
Adenine	MP83_mice_J_Pancreas_13C_20h_2	117765406	3.15	136.0618	C5H5N5
Adenine	MP83_mice_J_Spleen_13C_20h_2	62957759	3.15	136.0618	C5H5N5
Adenine	MP83_mice_K_Brain_13C_20h_3	922546071	3.15	136.0618	C5H5N5
Adenine	MP83_mice_K_Kidney_13C_20h_3	584085935	3.15	136.0618	C5H5N5
Adenine	MP83_mice_K_Liver_13C_20h_3	141228551	3.15	136.0617	C5H5N5
Adenine	MP83_mice_K_Pancreas_13C_20h_3	93367431	3.16	136.0618	C5H5N5
Adenine	MP83_mice_K_Spleen_13C_20h_3	68133004	3.15	136.0617	C5H5N5
Adenine	MP83_mice_L_Brain_13C_20h_4	852679194	3.17	136.0617	C5H5N5
Adenine	MP83_mice_L_Kidney_13C_20h_4	678104307	3.15	136.0618	C5H5N5
Adenine	MP83_mice_L_Liver_13C_20h_4	158146109	3.15	136.0618	C5H5N5
Adenine	MP83_mice_L_Pancreas_13C_20h_4	124805879	3.15	136.0617	C5H5N5
Adenine	MP83_mice_L_Spleen_13C_20h_4	145329946	3.16	136.0617	C5H5N5
Adenine	Standard	3200790	3.12	136.0618	C5H5N5
Adenine	Standard_20171031041049	3591458	3.14	136.0618	C5H5N5
Adenine	Standard_20171031194314	3501624	3.13	136.0618	C5H5N5
Adenosine	Blank_Water_20171031134034	29523	4.6	268.1039	C10H13N5O4
Adenosine	Blank_Water_20171031164159	63872	4.61	268.1036	C10H13N5O4
Adenosine	Blank_Water_20171031200912	75543	4.64	268.104	C10H13N5O4
Adenosine	MP83_mice_A_Brain_13C_1h_1	1742648	4.61	268.1038	C10H13N5O4
Adenosine	MP83_mice_A_Kidney_13C_1h_1	3622133	4.76	268.1036	C10H13N5O4
Adenosine	MP83_mice_A_Liver_13C_1h_1	2050944	4.62	268.1038	C10H13N5O4
Adenosine	MP83_mice_A_Pancreas_13C_1h_1	1180978	4.67	268.1033	C10H13N5O4
Adenosine	MP83_mice_A_Spleen_13C_1h_1	7393500	4.58	268.1036	C10H13N5O4
Adenosine	MP83_mice_B_Brain_13C_1h_2	2329450	4.58	268.1036	C10H13N5O4
Adenosine	MP83_mice_B_Kidney_13C_1h_2	3698866	4.64	268.1035	C10H13N5O4
Adenosine	MP83_mice_B_Liver_13C_1h_2	1405165	4.59	268.1031	C10H13N5O4
Adenosine	MP83_mice_B_Pancreas_13C_1h_2	234774	4.58	268.1032	C10H13N5O4
Adenosine	MP83_mice_B_Spleen_13C_1h_2	16645580	4.56	268.1037	C10H13N5O4
Adenosine	MP83_mice_C_Brain_13C_1h_3	2600063	4.59	268.1036	C10H13N5O4
Adenosine	MP83_mice_C_Kidney_13C_1h_3	2690257	4.55	268.1038	C10H13N5O4
Adenosine	MP83_mice_C_Liver_13C_1h_3	1450220	4.55	268.1034	C10H13N5O4
Adenosine	MP83_mice_C_Pancreas_13C_1h_3	839735	4.6	268.1031	C10H13N5O4
Adenosine	MP83_mice_C_Spleen_13C_1h_3	10007281	4.59	268.1036	C10H13N5O4
Adenosine	MP83_mice_D_Brain_13C_1h_4	2796710	4.74	268.1037	C10H13N5O4
Adenosine	MP83_mice_D_Kidney_13C_1h_4	4072086	4.65	268.1039	C10H13N5O4
Adenosine	MP83_mice_D_Liver_13C_1h_4	1757717	4.5	268.1036	C10H13N5O4
Adenosine	MP83_mice_D_Pancreas_13C_1h_4	2296006	4.58	268.1037	C10H13N5O4
Adenosine	MP83_mice_D_Spleen_13C_1h_4	7325230	4.61	268.1036	C10H13N5O4
Adenosine	MP83_mice_E_Brain_13C_3h_1	5480476	4.44	268.1038	C10H13N5O4
Adenosine	MP83_mice_E_Kidney_13C_3h_1	3778664	4.51	268.1042	C10H13N5O4
Adenosine	MP83_mice_E_Liver_13C_3h_1	1781656	4.53	268.1035	C10H13N5O4
Adenosine	MP83_mice_E_Pancreas_13C_3h_1	1566532	4.55	268.1035	C10H13N5O4
Adenosine	MP83_mice_E_Spleen_13C_3h_1	11870049	4.58	268.1037	C10H13N5O4
Adenosine	MP83_mice_F_Kidney_13C_3h_2	3811269	4.46	268.1039	C10H13N5O4
Adenosine	MP83_mice_F_Liver_13C_3h_2	1884150	4.66	268.1037	C10H13N5O4
Adenosine	MP83_mice_F_Pancreas_13C_3h_2	1043709	4.58	268.1039	C10H13N5O4
Adenosine	MP83_mice_F_Spleen_13C_3h_2	9573301	4.58	268.1037	C10H13N5O4
Adenosine	MP83_mice_G_Brain_13C_3h_3	3862304	4.57	268.1038	C10H13N5O4
Adenosine	MP83_mice_G_Kidney_13C_3h_3	3987492	4.49	268.1038	C10H13N5O4
Adenosine	MP83_mice_G_Liver_13C_3h_3	2833049	4.63	268.1037	C10H13N5O4
Adenosine	MP83_mice_G_Pancreas_13C_3h_3	1407252	4.56	268.1038	C10H13N5O4
Adenosine	MP83_mice_G_Spleen_13C_3h_3	18250472	4.6	268.1037	C10H13N5O4
Adenosine	MP83_mice_H_Brain_13C_3h_4	3166156	4.56	268.1037	C10H13N5O4
Adenosine	MP83_mice_H_Kidney_13C_3h_4	2187759	4.6	268.1037	C10H13N5O4
Adenosine	MP83_mice_H_Liver_13C_3h_4	1905434	4.61	268.1038	C10H13N5O4
Adenosine	MP83_mice_H_Pancreas_13C_3h_4	541594	4.59		C10H13N5O4
Adenosine	MP83_mice_H_Spleen_13C_3h_4	10841147	4.6	268.1037	C10H13N5O4
Adenosine	MP83_mice_I_Brain_13C_20h_1	2082816	4.56	268.1037	C10H13N5O4
Adenosine	MP83_mice_I_Kidney_13C_20h_1	2172592	4.58	268.1039	C10H13N5O4
Adenosine	MP83_mice_I_Liver_13C_20h_1	448082	4.67	268.1041	C10H13N5O4
Adenosine	MP83_mice_I_Pancreas_13C_20h_1	1312145	4.58	268.1036	C10H13N5O4
Adenosine	MP83_mice_I_Spleen_13C_20h_1	7085264	4.58	268.1037	C10H13N5O4
Adenosine	MP83_mice_J_Brain_13C_20h_2	2658070	4.56	268.1036	C10H13N5O4
Adenosine	MP83_mice_J_Kidney_13C_20h_2	3523854	4.57	268.1035	C10H13N5O4
Adenosine	MP83_mice_J_Liver_13C_20h_2	1042185	4.54	268.1036	C10H13N5O4
Adenosine	MP83_mice_J_Pancreas_13C_20h_2	1421764	4.59	268.1038	C10H13N5O4
Adenosine	MP83_mice_J_Spleen_13C_20h_2	8965202	4.56	268.1039	C10H13N5O4
Adenosine	MP83_mice_K_Brain_13C_20h_3	4087428	4.59	268.1037	C10H13N5O4
Adenosine	MP83_mice_K_Kidney_13C_20h_3	3413149	4.68	268.1037	C10H13N5O4
Adenosine	MP83_mice_K_Liver_13C_20h_3	982128	4.62	268.1035	C10H13N5O4
Adenosine	MP83_mice_K_Pancreas_13C_20h_3	2781319	4.57	268.1039	C10H13N5O4
Adenosine	MP83_mice_K_Spleen_13C_20h_3	7440880	4.56	268.1039	C10H13N5O4
Adenosine	MP83_mice_L_Brain_13C_20h_4	3959121	4.58	268.1037	C10H13N5O4
Adenosine	MP83_mice_L_Kidney_13C_20h_4	2513134	4.57	268.1038	C10H13N5O4
Adenosine	MP83_mice_L_Liver_13C_20h_4	976224	4.56	268.1035	C10H13N5O4
Adenosine	MP83_mice_L_Pancreas_13C_20h_4	1795567	4.63	268.1037	C10H13N5O4
Adenosine	MP83_mice_L_Spleen_13C_20h_4	10364305	4.57	268.1038	C10H13N5O4
Adenosine	Standard_20171031041049	19770	4.51	268.1038	C10H13N5O4
Adenosine	Standard_20171031194314	42730	4.56	268.1042	C10H13N5O4
ADP	Blank_Water_20171031134034	284477	9	426.0203	C10H15N5O10P2
ADP	Blank_Water_20171031164159	219527	8.81	426.0226	C10H15N5O10P2
ADP	Blank_Water_20171031200912	123785	8.98	426.0227	C10H15N5O10P2
ADP	MP83_mice_A_Brain_13C_1h_1	61382424	8.92	426.0222	C10H15N5O10P2
ADP	MP83_mice_A_Kidney_13C_1h_1	76482357	8.93	426.0223	C10H15N5O10P2
ADP	MP83_mice_A_Liver_13C_1h_1	207376999	8.93	426.0224	C10H15N5O10P2
ADP	MP83_mice_A_Pancreas_13C_1h_1	79263391	8.94	426.0224	C10H15N5O10P2
ADP	MP83_mice_A_Spleen_13C_1h_1	157871527	8.93	426.0224	C10H15N5O10P2
ADP	MP83_mice_B_Brain_13C_1h_2	86637288	8.92	426.0222	C10H15N5O10P2
ADP	MP83_mice_B_Kidney_13C_1h_2	67637404	8.91	426.0223	C10H15N5O10P2
ADP	MP83_mice_B_Liver_13C_1h_2	135850170	8.93	426.0223	C10H15N5O10P2
ADP	MP83_mice_B_Pancreas_13C_1h_2	121441340	8.92	426.0221	C10H15N5O10P2
ADP	MP83_mice_B_Spleen_13C_1h_2	143405865	8.93	426.0223	C10H15N5O10P2
ADP	MP83_mice_C_Brain_13C_1h_3	58114795	8.92	426.0221	C10H15N5O10P2
ADP	MP83_mice_C_Kidney_13C_1h_3	66869970	8.91	426.0223	C10H15N5O10P2
ADP	MP83_mice_C_Liver_13C_1h_3	168808153	8.93	426.0225	C10H15N5O10P2
ADP	MP83_mice_C_Pancreas_13C_1h_3	107616305	8.93	426.0223	C10H15N5O10P2
ADP	MP83_mice_C_Spleen_13C_1h_3	124157714	8.92	426.0224	C10H15N5O10P2
ADP	MP83_mice_D_Brain_13C_1h_4	83669804	8.93	426.0221	C10H15N5O10P2
ADP	MP83_mice_D_Kidney_13C_1h_4	79592308	8.95	426.0223	C10H15N5O10P2
ADP	MP83_mice_D_Liver_13C_1h_4	154793741	8.94	426.0225	C10H15N5O10P2
ADP	MP83_mice_D_Pancreas_13C_1h_4	104012289	8.93	426.0222	C10H15N5O10P2
ADP	MP83_mice_D_Spleen_13C_1h_4	124794002	8.92	426.0223	C10H15N5O10P2
ADP	MP83_mice_E_Brain_13C_3h_1	57833572	8.95	426.0221	C10H15N5O10P2
ADP	MP83_mice_E_Kidney_13C_3h_1	27484209	8.94	426.0222	C10H15N5O10P2
ADP	MP83_mice_E_Liver_13C_3h_1	74792474	8.94	426.0223	C10H15N5O10P2
ADP	MP83_mice_E_Pancreas_13C_3h_1	101208400	8.92	426.0223	C10H15N5O10P2
ADP	MP83_mice_E_Spleen_13C_3h_1	115758024	8.94	426.0224	C10H15N5O10P2
ADP	MP83_mice_F_Brain_13C_3h_2	42380772	8.93	426.0222	C10H15N5O10P2
ADP	MP83_mice_F_Kidney_13C_3h_2	26570904	8.95	426.0222	C10H15N5O10P2
ADP	MP83_mice_F_Liver_13C_3h_2	114454413	8.93	426.0224	C10H15N5O10P2
ADP	MP83_mice_F_Pancreas_13C_3h_2	64614134	8.95	426.022	C10H15N5O10P2
ADP	MP83_mice_F_Spleen_13C_3h_2	99286641	8.91	426.0223	C10H15N5O10P2
ADP	MP83_mice_G_Brain_13C_3h_3	48805150	8.93	426.0222	C10H15N5O10P2
ADP	MP83_mice_G_Kidney_13C_3h_3	49227344	8.93	426.0222	C10H15N5O10P2
ADP	MP83_mice_G_Liver_13C_3h_3	141832575	8.91	426.0224	C10H15N5O10P2
ADP	MP83_mice_G_Pancreas_13C_3h_3	91051025	8.93	426.0222	C10H15N5O10P2
ADP	MP83_mice_G_Spleen_13C_3h_3	143972354	8.92	426.0224	C10H15N5O10P2
ADP	MP83_mice_H_Brain_13C_3h_4	44287816	8.92	426.0223	C10H15N5O10P2
ADP	MP83_mice_H_Kidney_13C_3h_4	57162368	8.93	426.0223	C10H15N5O10P2
ADP	MP83_mice_H_Liver_13C_3h_4	133662868	8.94	426.0223	C10H15N5O10P2
ADP	MP83_mice_H_Pancreas_13C_3h_4	116976098	8.92	426.0223	C10H15N5O10P2
ADP	MP83_mice_H_Spleen_13C_3h_4	123744841	8.94	426.0223	C10H15N5O10P2
ADP	MP83_mice_I_Brain_13C_20h_1	40391749	8.94	426.0223	C10H15N5O10P2
ADP	MP83_mice_I_Kidney_13C_20h_1	39364232	8.92	426.0222	C10H15N5O10P2
ADP	MP83_mice_I_Liver_13C_20h_1	93729276	8.92	426.0222	C10H15N5O10P2
ADP	MP83_mice_I_Pancreas_13C_20h_1	71563690	8.92	426.0223	C10H15N5O10P2
ADP	MP83_mice_I_Spleen_13C_20h_1	102155197	8.94	426.0224	C10H15N5O10P2
ADP	MP83_mice_J_Brain_13C_20h_2	29646387	8.94	426.0224	C10H15N5O10P2
ADP	MP83_mice_J_Kidney_13C_20h_2	34500039	8.93	426.0223	C10H15N5O10P2
ADP	MP83_mice_J_Liver_13C_20h_2	78493369	8.91	426.0223	C10H15N5O10P2
ADP	MP83_mice_J_Pancreas_13C_20h_2	75730750	8.94	426.0221	C10H15N5O10P2
ADP	MP83_mice_J_Spleen_13C_20h_2	105023423	8.94	426.0223	C10H15N5O10P2
ADP	MP83_mice_K_Brain_13C_20h_3	30687645	8.95	426.0222	C10H15N5O10P2
ADP	MP83_mice_K_Kidney_13C_20h_3	40778919	8.92	426.0224	C10H15N5O10P2
ADP	MP83_mice_K_Liver_13C_20h_3	99969693	8.93	426.0222	C10H15N5O10P2
ADP	MP83_mice_K_Pancreas_13C_20h_3	47344941	8.94	426.0222	C10H15N5O10P2
ADP	MP83_mice_K_Spleen_13C_20h_3	129980836	8.94	426.0224	C10H15N5O10P2
ADP	MP83_mice_L_Brain_13C_20h_4	29254998	8.93	426.0224	C10H15N5O10P2
ADP	MP83_mice_L_Kidney_13C_20h_4	38223841	8.95	426.0221	C10H15N5O10P2
ADP	MP83_mice_L_Liver_13C_20h_4	91868441	8.94	426.0223	C10H15N5O10P2
ADP	MP83_mice_L_Pancreas_13C_20h_4	94355106	8.92	426.0223	C10H15N5O10P2
ADP	MP83_mice_L_Spleen_13C_20h_4	129627347	8.94	426.0223	C10H15N5O10P2
ADP	Standard	6624	8.91	426.0222	C10H15N5O10P2
ADP	Standard_20171031041049	402415	9.02	426.024	C10H15N5O10P2
ADP	Standard_20171031194314	91053	8.96	426.0235	C10H15N5O10P2
AICAR	MP83_mice_B_Liver_13C_1h_2	33954	8.62	339.0705	C9H15N4O8P
AICAR	MP83_mice_C_Liver_13C_1h_3	47352	8.58	339.0695	C9H15N4O8P
AICAR	MP83_mice_E_Liver_13C_3h_1	660819	8.63	339.0692	C9H15N4O8P
AICAR	MP83_mice_F_Brain_13C_3h_2	37104	8.65	339.0692	C9H15N4O8P
AICAR	MP83_mice_F_Liver_13C_3h_2	1194640	8.61	339.0694	C9H15N4O8P
AICAR	MP83_mice_G_Liver_13C_3h_3	861151	8.59	339.0695	C9H15N4O8P
AICAR	MP83_mice_H_Liver_13C_3h_4	1081158	8.62	339.0698	C9H15N4O8P
AICAR	MP83_mice_I_Liver_13C_20h_1	315954	8.61	339.0695	C9H15N4O8P
AICAR	MP83_mice_J_Brain_13C_20h_2	29285	8.65	339.071	C9H15N4O8P
AICAR	MP83_mice_J_Liver_13C_20h_2	812190	8.61	339.0691	C9H15N4O8P
AICAR	MP83_mice_K_Liver_13C_20h_3	230952	8.64	339.0699	C9H15N4O8P
AICAR	MP83_mice_L_Liver_13C_20h_4	549865	8.65	339.0699	C9H15N4O8P
AICAR	MP83_mice_L_Spleen_13C_20h_4	44784	8.62	339.0698	C9H15N4O8P
aKG	Blank_Water_20171031134034	82749	8.7	145.0141	C5H6O5
aKG	Blank_Water_20171031164159	88390	8.7	145.0143	C5H6O5
aKG	Blank_Water_20171031200912	106823	8.7	145.0142	C5H6O5
aKG	MP83_mice_A_Brain_13C_1h_1	6473301	8.63	145.0143	C5H6O5
aKG	MP83_mice_A_Kidney_13C_1h_1	8684048	8.64	145.0143	C5H6O5
aKG	MP83_mice_A_Liver_13C_1h_1	4090823	8.64	145.0143	C5H6O5
aKG	MP83_mice_A_Pancreas_13C_1h_1	34159687	8.64	145.0143	C5H6O5
aKG	MP83_mice_A_Spleen_13C_1h_1	16537841	8.63	145.0142	C5H6O5
aKG	MP83_mice_B_Brain_13C_1h_2	5177413	8.64	145.0143	C5H6O5
aKG	MP83_mice_B_Kidney_13C_1h_2	4173750	8.61	145.0142	C5H6O5
aKG	MP83_mice_B_Liver_13C_1h_2	5115455	8.65	145.0143	C5H6O5
aKG	MP83_mice_B_Pancreas_13C_1h_2	40206690	8.61	145.0142	C5H6O5
aKG	MP83_mice_B_Spleen_13C_1h_2	21398880	8.63	145.0143	C5H6O5
aKG	MP83_mice_C_Brain_13C_1h_3	3858115	8.64	145.0143	C5H6O5
aKG	MP83_mice_C_Kidney_13C_1h_3	13009666	8.62	145.0143	C5H6O5
aKG	MP83_mice_C_Liver_13C_1h_3	3956999	8.63	145.0143	C5H6O5
aKG	MP83_mice_C_Pancreas_13C_1h_3	39299172	8.63	145.0142	C5H6O5
aKG	MP83_mice_C_Spleen_13C_1h_3	15039305	8.63	145.0142	C5H6O5
aKG	MP83_mice_D_Brain_13C_1h_4	5661520	8.64	145.0143	C5H6O5
aKG	MP83_mice_D_Kidney_13C_1h_4	14068306	8.65	145.0143	C5H6O5
aKG	MP83_mice_D_Liver_13C_1h_4	5364022	8.67	145.0143	C5H6O5
aKG	MP83_mice_D_Pancreas_13C_1h_4	39810893	8.64	145.0142	C5H6O5
aKG	MP83_mice_D_Spleen_13C_1h_4	25076553	8.63	145.0143	C5H6O5
aKG	MP83_mice_E_Brain_13C_3h_1	5230586	8.65	145.0143	C5H6O5
aKG	MP83_mice_E_Kidney_13C_3h_1	5706054	8.64	145.0143	C5H6O5
aKG	MP83_mice_E_Liver_13C_3h_1	4405101	8.65	145.0143	C5H6O5
aKG	MP83_mice_E_Pancreas_13C_3h_1	36115031	8.61	145.0142	C5H6O5
aKG	MP83_mice_E_Spleen_13C_3h_1	39134963	8.64	145.0143	C5H6O5
aKG	MP83_mice_F_Brain_13C_3h_2	12258621	8.65	145.0143	C5H6O5
aKG	MP83_mice_F_Kidney_13C_3h_2	11236516	8.67	145.0143	C5H6O5
aKG	MP83_mice_F_Liver_13C_3h_2	3187676	8.63	145.0143	C5H6O5
aKG	MP83_mice_F_Pancreas_13C_3h_2	53311077	8.64	145.0143	C5H6O5
aKG	MP83_mice_F_Spleen_13C_3h_2	36640359	8.63	145.0143	C5H6O5
aKG	MP83_mice_G_Brain_13C_3h_3	6720782	8.65	145.0143	C5H6O5
aKG	MP83_mice_G_Kidney_13C_3h_3	6628657	8.64	145.0143	C5H6O5
aKG	MP83_mice_G_Liver_13C_3h_3	4366578	8.62	145.0143	C5H6O5
aKG	MP83_mice_G_Pancreas_13C_3h_3	37435786	8.64	145.0142	C5H6O5
aKG	MP83_mice_G_Spleen_13C_3h_3	38271298	8.62	145.0143	C5H6O5
aKG	MP83_mice_H_Brain_13C_3h_4	6581264	8.65	145.0143	C5H6O5
aKG	MP83_mice_H_Kidney_13C_3h_4	7051069	8.65	145.0143	C5H6O5
aKG	MP83_mice_H_Liver_13C_3h_4	3258570	8.63	145.0143	C5H6O5
aKG	MP83_mice_H_Pancreas_13C_3h_4	47876343	8.63	145.0143	C5H6O5
aKG	MP83_mice_H_Spleen_13C_3h_4	19723173	8.66	145.0143	C5H6O5
aKG	MP83_mice_I_Brain_13C_20h_1	6639305	8.65	145.0144	C5H6O5
aKG	MP83_mice_I_Kidney_13C_20h_1	22832547	8.64	145.0143	C5H6O5
aKG	MP83_mice_I_Liver_13C_20h_1	3863950	8.65	145.0143	C5H6O5
aKG	MP83_mice_I_Pancreas_13C_20h_1	36509687	8.62	145.0142	C5H6O5
aKG	MP83_mice_I_Spleen_13C_20h_1	18632541	8.66	145.0143	C5H6O5
aKG	MP83_mice_J_Brain_13C_20h_2	6912911	8.66	145.0143	C5H6O5
aKG	MP83_mice_J_Kidney_13C_20h_2	7495467	8.65	145.0143	C5H6O5
aKG	MP83_mice_J_Liver_13C_20h_2	5152529	8.63	145.0143	C5H6O5
aKG	MP83_mice_J_Pancreas_13C_20h_2	41945152	8.65	145.0143	C5H6O5
aKG	MP83_mice_J_Spleen_13C_20h_2	15810482	8.66	145.0143	C5H6O5
aKG	MP83_mice_K_Brain_13C_20h_3	5605240	8.65	145.0143	C5H6O5
aKG	MP83_mice_K_Kidney_13C_20h_3	27997651	8.63	145.0143	C5H6O5
aKG	MP83_mice_K_Liver_13C_20h_3	4679301	8.64	145.0143	C5H6O5
aKG	MP83_mice_K_Pancreas_13C_20h_3	50364378	8.63	145.0143	C5H6O5
aKG	MP83_mice_K_Spleen_13C_20h_3	16282817	8.64	145.0143	C5H6O5
aKG	MP83_mice_L_Brain_13C_20h_4	6577140	8.63	145.0143	C5H6O5
aKG	MP83_mice_L_Kidney_13C_20h_4	16277746	8.66	145.0143	C5H6O5
aKG	MP83_mice_L_Liver_13C_20h_4	6095574	8.66	145.0142	C5H6O5
aKG	MP83_mice_L_Pancreas_13C_20h_4	62250937	8.61	145.0142	C5H6O5
aKG	MP83_mice_L_Spleen_13C_20h_4	48118143	8.64	145.0143	C5H6O5
aKG	Standard	1330363022	8.67	145.0142	C5H6O5
aKG	Standard_20171031041049	1420993709	8.65	145.0142	C5H6O5
aKG	Standard_20171031194314	1452538841	8.66	145.0142	C5H6O5
Alanine	Blank_Water_20171031134034	2412719	7.75	90.055	C3H7NO2
Alanine	Blank_Water_20171031164159	1803798	7.82	90.055	C3H7NO2
Alanine	Blank_Water_20171031200912	1719590	7.82	90.0549	C3H7NO2
Alanine	MP83_mice_A_Brain_13C_1h_1	487584396	7.71	90.055	C3H7NO2
Alanine	MP83_mice_A_Kidney_13C_1h_1	317155036	7.73	90.0549	C3H7NO2
Alanine	MP83_mice_A_Liver_13C_1h_1	1254937429	7.73	90.055	C3H7NO2
Alanine	MP83_mice_A_Pancreas_13C_1h_1	520127803	7.72	90.0549	C3H7NO2
Alanine	MP83_mice_A_Spleen_13C_1h_1	552593591	7.72	90.055	C3H7NO2
Alanine	MP83_mice_B_Brain_13C_1h_2	441886541	7.73	90.055	C3H7NO2
Alanine	MP83_mice_B_Kidney_13C_1h_2	359568079	7.74	90.055	C3H7NO2
Alanine	MP83_mice_B_Liver_13C_1h_2	1072015410	7.73	90.0549	C3H7NO2
Alanine	MP83_mice_B_Pancreas_13C_1h_2	522953189	7.71	90.055	C3H7NO2
Alanine	MP83_mice_B_Spleen_13C_1h_2	552065791	7.72	90.055	C3H7NO2
Alanine	MP83_mice_C_Brain_13C_1h_3	454901612	7.75	90.055	C3H7NO2
Alanine	MP83_mice_C_Kidney_13C_1h_3	294666914	7.73	90.0549	C3H7NO2
Alanine	MP83_mice_C_Liver_13C_1h_3	1530468378	7.72	90.055	C3H7NO2
Alanine	MP83_mice_C_Pancreas_13C_1h_3	487843132	7.72	90.055	C3H7NO2
Alanine	MP83_mice_C_Spleen_13C_1h_3	540282373	7.73	90.055	C3H7NO2
Alanine	MP83_mice_D_Brain_13C_1h_4	468947500	7.71	90.055	C3H7NO2
Alanine	MP83_mice_D_Kidney_13C_1h_4	357529444	7.75	90.0549	C3H7NO2
Alanine	MP83_mice_D_Liver_13C_1h_4	1283902361	7.74	90.055	C3H7NO2
Alanine	MP83_mice_D_Pancreas_13C_1h_4	661583786	7.74	90.055	C3H7NO2
Alanine	MP83_mice_D_Spleen_13C_1h_4	581561473	7.71	90.0551	C3H7NO2
Alanine	MP83_mice_E_Brain_13C_3h_1	470030969	7.74	90.055	C3H7NO2
Alanine	MP83_mice_E_Kidney_13C_3h_1	322416321	7.75	90.0551	C3H7NO2
Alanine	MP83_mice_E_Liver_13C_3h_1	1429817868	7.74	90.055	C3H7NO2
Alanine	MP83_mice_E_Pancreas_13C_3h_1	551974314	7.71	90.0549	C3H7NO2
Alanine	MP83_mice_E_Spleen_13C_3h_1	485609709	7.71	90.055	C3H7NO2
Alanine	MP83_mice_F_Brain_13C_3h_2	499580391	7.74	90.055	C3H7NO2
Alanine	MP83_mice_F_Kidney_13C_3h_2	273642737	7.76	90.055	C3H7NO2
Alanine	MP83_mice_F_Liver_13C_3h_2	1636096427	7.71	90.055	C3H7NO2
Alanine	MP83_mice_F_Pancreas_13C_3h_2	612854213	7.73	90.055	C3H7NO2
Alanine	MP83_mice_F_Spleen_13C_3h_2	441606813	7.72	90.055	C3H7NO2
Alanine	MP83_mice_G_Brain_13C_3h_3	477341633	7.75	90.055	C3H7NO2
Alanine	MP83_mice_G_Kidney_13C_3h_3	335743663	7.73	90.055	C3H7NO2
Alanine	MP83_mice_G_Liver_13C_3h_3	1395695893	7.72	90.055	C3H7NO2
Alanine	MP83_mice_G_Pancreas_13C_3h_3	518464967	7.72	90.055	C3H7NO2
Alanine	MP83_mice_G_Spleen_13C_3h_3	425788914	7.71	90.055	C3H7NO2
Alanine	MP83_mice_H_Brain_13C_3h_4	468482852	7.71	90.055	C3H7NO2
Alanine	MP83_mice_H_Kidney_13C_3h_4	393346071	7.74	90.055	C3H7NO2
Alanine	MP83_mice_H_Liver_13C_3h_4	1583811446	7.73	90.0549	C3H7NO2
Alanine	MP83_mice_H_Pancreas_13C_3h_4	838855234	7.7	90.055	C3H7NO2
Alanine	MP83_mice_H_Spleen_13C_3h_4	570639817	7.73	90.055	C3H7NO2
Alanine	MP83_mice_I_Brain_13C_20h_1	505800357	7.75	90.055	C3H7NO2
Alanine	MP83_mice_I_Kidney_13C_20h_1	476312745	7.74	90.055	C3H7NO2
Alanine	MP83_mice_I_Liver_13C_20h_1	1763897120	7.72	90.055	C3H7NO2
Alanine	MP83_mice_I_Pancreas_13C_20h_1	648285050	7.71	90.0549	C3H7NO2
Alanine	MP83_mice_I_Spleen_13C_20h_1	693123631	7.72	90.055	C3H7NO2
Alanine	MP83_mice_J_Brain_13C_20h_2	489297959	7.72	90.055	C3H7NO2
Alanine	MP83_mice_J_Kidney_13C_20h_2	402707333	7.74	90.0551	C3H7NO2
Alanine	MP83_mice_J_Liver_13C_20h_2	1485644162	7.71	90.055	C3H7NO2
Alanine	MP83_mice_J_Pancreas_13C_20h_2	589519342	7.72	90.055	C3H7NO2
Alanine	MP83_mice_J_Spleen_13C_20h_2	527338967	7.73	90.055	C3H7NO2
Alanine	MP83_mice_K_Brain_13C_20h_3	512905734	7.74	90.055	C3H7NO2
Alanine	MP83_mice_K_Kidney_13C_20h_3	427872544	7.74	90.0549	C3H7NO2
Alanine	MP83_mice_K_Liver_13C_20h_3	1623254384	7.72	90.0549	C3H7NO2
Alanine	MP83_mice_K_Pancreas_13C_20h_3	574401970	7.71	90.055	C3H7NO2
Alanine	MP83_mice_K_Spleen_13C_20h_3	639025324	7.72	90.055	C3H7NO2
Alanine	MP83_mice_L_Brain_13C_20h_4	507299520	7.71	90.055	C3H7NO2
Alanine	MP83_mice_L_Kidney_13C_20h_4	343698046	7.73	90.055	C3H7NO2
Alanine	MP83_mice_L_Liver_13C_20h_4	1543238922	7.73	90.055	C3H7NO2
Alanine	MP83_mice_L_Pancreas_13C_20h_4	542589178	7.73	90.0551	C3H7NO2
Alanine	MP83_mice_L_Spleen_13C_20h_4	484706268	7.71	90.055	C3H7NO2
Alanine	Standard	1428022662	7.74	90.055	C3H7NO2
Alanine	Standard_20171031041049	1532909229	7.74	90.055	C3H7NO2
Alanine	Standard_20171031194314	1505601620	7.73	90.0549	C3H7NO2
AMP	Blank_Water_20171031134034	329408	7.68	346.0551	C10H14N5O7P
AMP	Blank_Water_20171031164159	240815	7.74	346.0559	C10H14N5O7P
AMP	MP83_mice_A_Brain_13C_1h_1	1048695535	7.58	346.056	C10H14N5O7P
AMP	MP83_mice_A_Kidney_13C_1h_1	696639472	7.58	346.056	C10H14N5O7P
AMP	MP83_mice_A_Liver_13C_1h_1	517636258	7.59	346.0554	C10H14N5O7P
AMP	MP83_mice_A_Pancreas_13C_1h_1	297939706	7.58	346.0559	C10H14N5O7P
AMP	MP83_mice_A_Spleen_13C_1h_1	350893856	7.6	346.0558	C10H14N5O7P
AMP	MP83_mice_B_Brain_13C_1h_2	1048662227	7.59	346.0558	C10H14N5O7P
AMP	MP83_mice_B_Kidney_13C_1h_2	723077547	7.58	346.056	C10H14N5O7P
AMP	MP83_mice_B_Liver_13C_1h_2	625816706	7.6	346.0559	C10H14N5O7P
AMP	MP83_mice_B_Pancreas_13C_1h_2	361741851	7.56	346.0558	C10H14N5O7P
AMP	MP83_mice_B_Spleen_13C_1h_2	321518290	7.61	346.0559	C10H14N5O7P
AMP	MP83_mice_C_Brain_13C_1h_3	1085040952	7.59	346.056	C10H14N5O7P
AMP	MP83_mice_C_Kidney_13C_1h_3	602173425	7.56	346.0558	C10H14N5O7P
AMP	MP83_mice_C_Liver_13C_1h_3	505131994	7.57	346.0554	C10H14N5O7P
AMP	MP83_mice_C_Pancreas_13C_1h_3	452275868	7.56	346.0557	C10H14N5O7P
AMP	MP83_mice_C_Spleen_13C_1h_3	364818356	7.61	346.0557	C10H14N5O7P
AMP	MP83_mice_D_Brain_13C_1h_4	1037342833	7.58	346.0561	C10H14N5O7P
AMP	MP83_mice_D_Kidney_13C_1h_4	605054164	7.59	346.0559	C10H14N5O7P
AMP	MP83_mice_D_Liver_13C_1h_4	593921032	7.63	346.056	C10H14N5O7P
AMP	MP83_mice_D_Pancreas_13C_1h_4	394103836	7.59	346.0557	C10H14N5O7P
AMP	MP83_mice_D_Spleen_13C_1h_4	296409242	7.58	346.0557	C10H14N5O7P
AMP	MP83_mice_E_Brain_13C_3h_1	994963409	7.59	346.0559	C10H14N5O7P
AMP	MP83_mice_E_Kidney_13C_3h_1	661167719	7.58	346.0559	C10H14N5O7P
AMP	MP83_mice_E_Liver_13C_3h_1	893336273	7.63	346.0558	C10H14N5O7P
AMP	MP83_mice_E_Pancreas_13C_3h_1	462641177	7.56	346.0558	C10H14N5O7P
AMP	MP83_mice_E_Spleen_13C_3h_1	393531124	7.6	346.0559	C10H14N5O7P
AMP	MP83_mice_F_Brain_13C_3h_2	939542546	7.6	346.0559	C10H14N5O7P
AMP	MP83_mice_F_Kidney_13C_3h_2	452333314	7.6	346.056	C10H14N5O7P
AMP	MP83_mice_F_Liver_13C_3h_2	469665773	7.6	346.0555	C10H14N5O7P
AMP	MP83_mice_F_Pancreas_13C_3h_2	434242962	7.58	346.0559	C10H14N5O7P
AMP	MP83_mice_F_Spleen_13C_3h_2	329545963	7.6	346.0558	C10H14N5O7P
AMP	MP83_mice_G_Brain_13C_3h_3	1034212378	7.6	346.0562	C10H14N5O7P
AMP	MP83_mice_G_Kidney_13C_3h_3	704690353	7.56	346.0557	C10H14N5O7P
AMP	MP83_mice_G_Liver_13C_3h_3	624680247	7.59	346.0561	C10H14N5O7P
AMP	MP83_mice_G_Pancreas_13C_3h_3	448000944	7.58	346.056	C10H14N5O7P
AMP	MP83_mice_G_Spleen_13C_3h_3	305017385	7.58	346.0558	C10H14N5O7P
AMP	MP83_mice_H_Brain_13C_3h_4	1070516666	7.58	346.0559	C10H14N5O7P
AMP	MP83_mice_H_Kidney_13C_3h_4	690340777	7.58	346.0558	C10H14N5O7P
AMP	MP83_mice_H_Liver_13C_3h_4	492785369	7.59	346.0557	C10H14N5O7P
AMP	MP83_mice_H_Pancreas_13C_3h_4	474186865	7.56	346.0557	C10H14N5O7P
AMP	MP83_mice_H_Spleen_13C_3h_4	393608453	7.61	346.0558	C10H14N5O7P
AMP	MP83_mice_I_Brain_13C_20h_1	1058780301	7.61	346.0562	C10H14N5O7P
AMP	MP83_mice_I_Kidney_13C_20h_1	434542546	7.58	346.0558	C10H14N5O7P
AMP	MP83_mice_I_Liver_13C_20h_1	363132008	7.61	346.0558	C10H14N5O7P
AMP	MP83_mice_I_Pancreas_13C_20h_1	457552589	7.58	346.0558	C10H14N5O7P
AMP	MP83_mice_I_Spleen_13C_20h_1	296093407	7.61	346.0558	C10H14N5O7P
AMP	MP83_mice_J_Brain_13C_20h_2	944744368	7.59	346.056	C10H14N5O7P
AMP	MP83_mice_J_Kidney_13C_20h_2	591113697	7.59	346.0559	C10H14N5O7P
AMP	MP83_mice_J_Liver_13C_20h_2	284927038	7.6	346.0561	C10H14N5O7P
AMP	MP83_mice_J_Pancreas_13C_20h_2	517757582	7.58	346.0557	C10H14N5O7P
AMP	MP83_mice_J_Spleen_13C_20h_2	330477112	7.62	346.0561	C10H14N5O7P
AMP	MP83_mice_K_Brain_13C_20h_3	931263296	7.6	346.0561	C10H14N5O7P
AMP	MP83_mice_K_Kidney_13C_20h_3	423756899	7.57	346.0555	C10H14N5O7P
AMP	MP83_mice_K_Liver_13C_20h_3	528708443	7.62	346.0559	C10H14N5O7P
AMP	MP83_mice_K_Pancreas_13C_20h_3	402867574	7.57	346.0557	C10H14N5O7P
AMP	MP83_mice_K_Spleen_13C_20h_3	347131558	7.6	346.0558	C10H14N5O7P
AMP	MP83_mice_L_Brain_13C_20h_4	949772128	7.58	346.0559	C10H14N5O7P
AMP	MP83_mice_L_Kidney_13C_20h_4	583496822	7.59	346.0561	C10H14N5O7P
AMP	MP83_mice_L_Liver_13C_20h_4	437719766	7.61	346.0559	C10H14N5O7P
AMP	MP83_mice_L_Pancreas_13C_20h_4	457094281	7.57	346.0558	C10H14N5O7P
AMP	MP83_mice_L_Spleen_13C_20h_4	325932735	7.6	346.0562	C10H14N5O7P
AMP	Standard_20171031041049	744364	7.62	346.0558	C10H14N5O7P
AMP	Standard_20171031194314	575349	7.65	346.0559	C10H14N5O7P
Arginine	Blank_Water_20171031134034	2189421	13.92	175.1189	C6H14N4O2
Arginine	Blank_Water_20171031164159	4530948	13.91	175.1189	C6H14N4O2
Arginine	Blank_Water_20171031200912	3703355	13.89	175.1189	C6H14N4O2
Arginine	MP83_mice_A_Brain_13C_1h_1	374598234	13.9	175.1189	C6H14N4O2
Arginine	MP83_mice_A_Kidney_13C_1h_1	557653296	13.9	175.1189	C6H14N4O2
Arginine	MP83_mice_A_Liver_13C_1h_1	76059177	13.92	175.1189	C6H14N4O2
Arginine	MP83_mice_A_Pancreas_13C_1h_1	411127044	13.89	175.1189	C6H14N4O2
Arginine	MP83_mice_A_Spleen_13C_1h_1	543235000	13.9	175.1189	C6H14N4O2
Arginine	MP83_mice_B_Brain_13C_1h_2	340233784	13.9	175.1189	C6H14N4O2
Arginine	MP83_mice_B_Kidney_13C_1h_2	548829022	13.89	175.1189	C6H14N4O2
Arginine	MP83_mice_B_Liver_13C_1h_2	81139072	13.9	175.1188	C6H14N4O2
Arginine	MP83_mice_B_Pancreas_13C_1h_2	299298741	13.91	175.1189	C6H14N4O2
Arginine	MP83_mice_B_Spleen_13C_1h_2	667117129	13.9	175.1189	C6H14N4O2
Arginine	MP83_mice_C_Brain_13C_1h_3	456392142	13.9	175.1189	C6H14N4O2
Arginine	MP83_mice_C_Kidney_13C_1h_3	515238963	13.9	175.1189	C6H14N4O2
Arginine	MP83_mice_C_Liver_13C_1h_3	67421244	13.9	175.1189	C6H14N4O2
Arginine	MP83_mice_C_Pancreas_13C_1h_3	425331786	13.9	175.1189	C6H14N4O2
Arginine	MP83_mice_C_Spleen_13C_1h_3	708643230	13.9	175.1189	C6H14N4O2
Arginine	MP83_mice_D_Brain_13C_1h_4	334417785	13.91	175.1189	C6H14N4O2
Arginine	MP83_mice_D_Kidney_13C_1h_4	524722455	13.9	175.1189	C6H14N4O2
Arginine	MP83_mice_D_Liver_13C_1h_4	69694337	13.9	175.1189	C6H14N4O2
Arginine	MP83_mice_D_Pancreas_13C_1h_4	453017151	13.91	175.1189	C6H14N4O2
Arginine	MP83_mice_D_Spleen_13C_1h_4	579019876	13.91	175.1189	C6H14N4O2
Arginine	MP83_mice_E_Brain_13C_3h_1	391670560	13.88	175.1189	C6H14N4O2
Arginine	MP83_mice_E_Kidney_13C_3h_1	519043607	13.9	175.1189	C6H14N4O2
Arginine	MP83_mice_E_Liver_13C_3h_1	158044470	13.88	175.1189	C6H14N4O2
Arginine	MP83_mice_E_Pancreas_13C_3h_1	444488403	13.92	175.1189	C6H14N4O2
Arginine	MP83_mice_E_Spleen_13C_3h_1	647352943	13.91	175.1189	C6H14N4O2
Arginine	MP83_mice_F_Brain_13C_3h_2	625516575	13.88	175.1189	C6H14N4O2
Arginine	MP83_mice_F_Kidney_13C_3h_2	789174063	13.88	175.1189	C6H14N4O2
Arginine	MP83_mice_F_Liver_13C_3h_2	80932973	13.89	175.1189	C6H14N4O2
Arginine	MP83_mice_F_Pancreas_13C_3h_2	640011875	13.89	175.1189	C6H14N4O2
Arginine	MP83_mice_F_Spleen_13C_3h_2	634075209	13.89	175.1189	C6H14N4O2
Arginine	MP83_mice_G_Brain_13C_3h_3	381313104	13.91	175.1189	C6H14N4O2
Arginine	MP83_mice_G_Kidney_13C_3h_3	496207038	13.9	175.1189	C6H14N4O2
Arginine	MP83_mice_G_Liver_13C_3h_3	74010379	13.91	175.1189	C6H14N4O2
Arginine	MP83_mice_G_Pancreas_13C_3h_3	326018492	13.9	175.1189	C6H14N4O2
Arginine	MP83_mice_G_Spleen_13C_3h_3	693822634	13.9	175.1189	C6H14N4O2
Arginine	MP83_mice_H_Brain_13C_3h_4	443621483	13.91	175.1189	C6H14N4O2
Arginine	MP83_mice_H_Kidney_13C_3h_4	625415551	13.88	175.1189	C6H14N4O2
Arginine	MP83_mice_H_Liver_13C_3h_4	71753553	13.91	175.1189	C6H14N4O2
Arginine	MP83_mice_H_Pancreas_13C_3h_4	480954887	13.89	175.1189	C6H14N4O2
Arginine	MP83_mice_H_Spleen_13C_3h_4	688311789	13.91	175.1189	C6H14N4O2
Arginine	MP83_mice_I_Brain_13C_20h_1	840936716	13.87	175.1189	C6H14N4O2
Arginine	MP83_mice_I_Kidney_13C_20h_1	956590088	13.89	175.1189	C6H14N4O2
Arginine	MP83_mice_I_Liver_13C_20h_1	77372051	13.91	175.1189	C6H14N4O2
Arginine	MP83_mice_I_Pancreas_13C_20h_1	508469823	13.9	175.1189	C6H14N4O2
Arginine	MP83_mice_I_Spleen_13C_20h_1	828409617	13.9	175.1189	C6H14N4O2
Arginine	MP83_mice_J_Brain_13C_20h_2	656094824	13.91	175.1189	C6H14N4O2
Arginine	MP83_mice_J_Kidney_13C_20h_2	770839810	13.88	175.1189	C6H14N4O2
Arginine	MP83_mice_J_Liver_13C_20h_2	52501210	13.92	175.1189	C6H14N4O2
Arginine	MP83_mice_J_Pancreas_13C_20h_2	661672675	13.88	175.1189	C6H14N4O2
Arginine	MP83_mice_J_Spleen_13C_20h_2	717811491	13.9	175.1189	C6H14N4O2
Arginine	MP83_mice_K_Brain_13C_20h_3	799669433	13.87	175.1189	C6H14N4O2
Arginine	MP83_mice_K_Kidney_13C_20h_3	633644546	13.91	175.1189	C6H14N4O2
Arginine	MP83_mice_K_Liver_13C_20h_3	72117826	13.9	175.1189	C6H14N4O2
Arginine	MP83_mice_K_Pancreas_13C_20h_3	450961180	13.92	175.1189	C6H14N4O2
Arginine	MP83_mice_K_Spleen_13C_20h_3	704900435	13.9	175.1189	C6H14N4O2
Arginine	MP83_mice_L_Brain_13C_20h_4	712025832	13.91	175.1189	C6H14N4O2
Arginine	MP83_mice_L_Kidney_13C_20h_4	967326585	13.9	175.1189	C6H14N4O2
Arginine	MP83_mice_L_Liver_13C_20h_4	101082607	13.88	175.1189	C6H14N4O2
Arginine	MP83_mice_L_Pancreas_13C_20h_4	566233626	13.92	175.1189	C6H14N4O2
Arginine	MP83_mice_L_Spleen_13C_20h_4	847741913	13.87	175.1189	C6H14N4O2
Arginine	Standard	2441456	13.94	175.119	C6H14N4O2
Arginine	Standard_20171031041049	2639499	13.93	175.1188	C6H14N4O2
Arginine	Standard_20171031194314	4224212	13.92	175.1189	C6H14N4O2
Arginosuccinate	MP83_mice_A_Brain_13C_1h_1	3475099	9.73	291.1297	C10H18N4O6
Arginosuccinate	MP83_mice_A_Kidney_13C_1h_1	6000153	9.75	291.1297	C10H18N4O6
Arginosuccinate	MP83_mice_A_Liver_13C_1h_1	2543545	9.74	291.1298	C10H18N4O6
Arginosuccinate	MP83_mice_A_Pancreas_13C_1h_1	3729452	9.75	291.1299	C10H18N4O6
Arginosuccinate	MP83_mice_A_Spleen_13C_1h_1	4942856	9.73	291.1296	C10H18N4O6
Arginosuccinate	MP83_mice_B_Brain_13C_1h_2	3833599	9.73	291.1298	C10H18N4O6
Arginosuccinate	MP83_mice_B_Kidney_13C_1h_2	4768185	9.71	291.1298	C10H18N4O6
Arginosuccinate	MP83_mice_B_Liver_13C_1h_2	2283119	9.75	291.1297	C10H18N4O6
Arginosuccinate	MP83_mice_B_Pancreas_13C_1h_2	4787747	9.73	291.1298	C10H18N4O6
Arginosuccinate	MP83_mice_B_Spleen_13C_1h_2	5560334	9.75	291.1296	C10H18N4O6
Arginosuccinate	MP83_mice_C_Brain_13C_1h_3	3530527	9.73	291.1296	C10H18N4O6
Arginosuccinate	MP83_mice_C_Kidney_13C_1h_3	5930515	9.73	291.1298	C10H18N4O6
Arginosuccinate	MP83_mice_C_Liver_13C_1h_3	2985500	9.73	291.13	C10H18N4O6
Arginosuccinate	MP83_mice_C_Pancreas_13C_1h_3	5591663	9.73	291.1299	C10H18N4O6
Arginosuccinate	MP83_mice_C_Spleen_13C_1h_3	7056908	9.73	291.1295	C10H18N4O6
Arginosuccinate	MP83_mice_D_Brain_13C_1h_4	3864186	9.74	291.1298	C10H18N4O6
Arginosuccinate	MP83_mice_D_Kidney_13C_1h_4	6394519	9.75	291.1299	C10H18N4O6
Arginosuccinate	MP83_mice_D_Liver_13C_1h_4	1522174	9.75	291.1303	C10H18N4O6
Arginosuccinate	MP83_mice_D_Pancreas_13C_1h_4	5257735	9.73	291.1296	C10H18N4O6
Arginosuccinate	MP83_mice_D_Spleen_13C_1h_4	6911441	9.73	291.1296	C10H18N4O6
Arginosuccinate	MP83_mice_E_Brain_13C_3h_1	3110301	9.75	291.1295	C10H18N4O6
Arginosuccinate	MP83_mice_E_Kidney_13C_3h_1	3969756	9.74	291.13	C10H18N4O6
Arginosuccinate	MP83_mice_E_Liver_13C_3h_1	5192975	9.76	291.1299	C10H18N4O6
Arginosuccinate	MP83_mice_E_Pancreas_13C_3h_1	6499478	9.74	291.1298	C10H18N4O6
Arginosuccinate	MP83_mice_E_Spleen_13C_3h_1	5921958	9.74	291.1296	C10H18N4O6
Arginosuccinate	MP83_mice_F_Brain_13C_3h_2	3957077	9.75	291.1298	C10H18N4O6
Arginosuccinate	MP83_mice_F_Kidney_13C_3h_2	7482270	9.75	291.1297	C10H18N4O6
Arginosuccinate	MP83_mice_F_Liver_13C_3h_2	5877881	9.74	291.1297	C10H18N4O6
Arginosuccinate	MP83_mice_F_Pancreas_13C_3h_2	10657430	9.75	291.1295	C10H18N4O6
Arginosuccinate	MP83_mice_F_Spleen_13C_3h_2	6665475	9.74	291.1296	C10H18N4O6
Arginosuccinate	MP83_mice_G_Brain_13C_3h_3	2761569	9.75	291.1296	C10H18N4O6
Arginosuccinate	MP83_mice_G_Kidney_13C_3h_3	4723552	9.74	291.1299	C10H18N4O6
Arginosuccinate	MP83_mice_G_Liver_13C_3h_3	3312255	9.73	291.1298	C10H18N4O6
Arginosuccinate	MP83_mice_G_Pancreas_13C_3h_3	5198784	9.74	291.1298	C10H18N4O6
Arginosuccinate	MP83_mice_G_Spleen_13C_3h_3	6167820	9.71	291.1295	C10H18N4O6
Arginosuccinate	MP83_mice_H_Brain_13C_3h_4	3407231	9.74	291.1296	C10H18N4O6
Arginosuccinate	MP83_mice_H_Kidney_13C_3h_4	5802818	9.75	291.1297	C10H18N4O6
Arginosuccinate	MP83_mice_H_Liver_13C_3h_4	3193566	9.74	291.1298	C10H18N4O6
Arginosuccinate	MP83_mice_H_Pancreas_13C_3h_4	8104760	9.73	291.1297	C10H18N4O6
Arginosuccinate	MP83_mice_H_Spleen_13C_3h_4	7915855	9.76	291.1297	C10H18N4O6
Arginosuccinate	MP83_mice_I_Brain_13C_20h_1	6746795	9.75	291.1296	C10H18N4O6
Arginosuccinate	MP83_mice_I_Kidney_13C_20h_1	7817907	9.74	291.1302	C10H18N4O6
Arginosuccinate	MP83_mice_I_Liver_13C_20h_1	3417459	9.74	291.1298	C10H18N4O6
Arginosuccinate	MP83_mice_I_Pancreas_13C_20h_1	10614880	9.72	291.1296	C10H18N4O6
Arginosuccinate	MP83_mice_I_Spleen_13C_20h_1	7110250	9.74	291.1296	C10H18N4O6
Arginosuccinate	MP83_mice_J_Brain_13C_20h_2	5098653	9.75	291.1296	C10H18N4O6
Arginosuccinate	MP83_mice_J_Kidney_13C_20h_2	9016538	9.73	291.1297	C10H18N4O6
Arginosuccinate	MP83_mice_J_Liver_13C_20h_2	2364615	9.73	291.1302	C10H18N4O6
Arginosuccinate	MP83_mice_J_Pancreas_13C_20h_2	8417323	9.75	291.1297	C10H18N4O6
Arginosuccinate	MP83_mice_J_Spleen_13C_20h_2	7815541	9.76	291.1296	C10H18N4O6
Arginosuccinate	MP83_mice_K_Brain_13C_20h_3	5497734	9.76	291.1296	C10H18N4O6
Arginosuccinate	MP83_mice_K_Kidney_13C_20h_3	6650802	9.74	291.13	C10H18N4O6
Arginosuccinate	MP83_mice_K_Liver_13C_20h_3	4967481	9.75	291.1297	C10H18N4O6
Arginosuccinate	MP83_mice_K_Pancreas_13C_20h_3	8809082	9.75	291.1298	C10H18N4O6
Arginosuccinate	MP83_mice_K_Spleen_13C_20h_3	7496701	9.74	291.1296	C10H18N4O6
Arginosuccinate	MP83_mice_L_Brain_13C_20h_4	6882122	9.74	291.1297	C10H18N4O6
Arginosuccinate	MP83_mice_L_Kidney_13C_20h_4	13359702	9.75	291.1299	C10H18N4O6
Arginosuccinate	MP83_mice_L_Liver_13C_20h_4	4862129	9.76	291.1298	C10H18N4O6
Arginosuccinate	MP83_mice_L_Pancreas_13C_20h_4	12650877	9.73	291.1299	C10H18N4O6
Arginosuccinate	MP83_mice_L_Spleen_13C_20h_4	11439251	9.75	291.1296	C10H18N4O6
Asparagine	Blank_Water_20171031164159	212498	8.13	133.0606	C4H8N2O3
Asparagine	MP83_mice_A_Brain_13C_1h_1	43381166	8.13	133.0607	C4H8N2O3
Asparagine	MP83_mice_A_Kidney_13C_1h_1	68850611	8.14	133.0607	C4H8N2O3
Asparagine	MP83_mice_A_Liver_13C_1h_1	59301927	8.14	133.0607	C4H8N2O3
Asparagine	MP83_mice_A_Pancreas_13C_1h_1	86833961	8.13	133.0606	C4H8N2O3
Asparagine	MP83_mice_A_Spleen_13C_1h_1	96844899	8.12	133.0606	C4H8N2O3
Asparagine	MP83_mice_B_Brain_13C_1h_2	37585928	8.13	133.0606	C4H8N2O3
Asparagine	MP83_mice_B_Kidney_13C_1h_2	73533396	8.12	133.0607	C4H8N2O3
Asparagine	MP83_mice_B_Liver_13C_1h_2	63061836	8.13	133.0606	C4H8N2O3
Asparagine	MP83_mice_B_Pancreas_13C_1h_2	101877007	8.11	133.0606	C4H8N2O3
Asparagine	MP83_mice_B_Spleen_13C_1h_2	108783803	8.12	133.0607	C4H8N2O3
Asparagine	MP83_mice_C_Brain_13C_1h_3	47466356	8.13	133.0607	C4H8N2O3
Asparagine	MP83_mice_C_Kidney_13C_1h_3	59351655	8.12	133.0607	C4H8N2O3
Asparagine	MP83_mice_C_Liver_13C_1h_3	55188349	8.12	133.0606	C4H8N2O3
Asparagine	MP83_mice_C_Pancreas_13C_1h_3	119761267	8.12	133.0607	C4H8N2O3
Asparagine	MP83_mice_C_Spleen_13C_1h_3	122448191	8.12	133.0606	C4H8N2O3
Asparagine	MP83_mice_D_Brain_13C_1h_4	43434325	8.13	133.0607	C4H8N2O3
Asparagine	MP83_mice_D_Kidney_13C_1h_4	74657734	8.14	133.0606	C4H8N2O3
Asparagine	MP83_mice_D_Liver_13C_1h_4	52997757	8.14	133.0607	C4H8N2O3
Asparagine	MP83_mice_D_Pancreas_13C_1h_4	115462005	8.14	133.0606	C4H8N2O3
Asparagine	MP83_mice_D_Spleen_13C_1h_4	111825707	8.12	133.0606	C4H8N2O3
Asparagine	MP83_mice_E_Brain_13C_3h_1	41584840	8.14	133.0606	C4H8N2O3
Asparagine	MP83_mice_E_Kidney_13C_3h_1	65679222	8.13	133.0607	C4H8N2O3
Asparagine	MP83_mice_E_Liver_13C_3h_1	72972754	8.13	133.0607	C4H8N2O3
Asparagine	MP83_mice_E_Pancreas_13C_3h_1	142731933	8.12	133.0607	C4H8N2O3
Asparagine	MP83_mice_E_Spleen_13C_3h_1	118167963	8.13	133.0607	C4H8N2O3
Asparagine	MP83_mice_F_Brain_13C_3h_2	35125301	8.14	133.0606	C4H8N2O3
Asparagine	MP83_mice_F_Kidney_13C_3h_2	65197201	8.14	133.0607	C4H8N2O3
Asparagine	MP83_mice_F_Liver_13C_3h_2	52940497	8.13	133.0607	C4H8N2O3
Asparagine	MP83_mice_F_Pancreas_13C_3h_2	166037545	8.13	133.0606	C4H8N2O3
Asparagine	MP83_mice_F_Spleen_13C_3h_2	103276779	8.12	133.0606	C4H8N2O3
Asparagine	MP83_mice_G_Brain_13C_3h_3	45663587	8.14	133.0606	C4H8N2O3
Asparagine	MP83_mice_G_Kidney_13C_3h_3	67821492	8.12	133.0607	C4H8N2O3
Asparagine	MP83_mice_G_Liver_13C_3h_3	54742944	8.12	133.0608	C4H8N2O3
Asparagine	MP83_mice_G_Pancreas_13C_3h_3	121394759	8.14	133.0607	C4H8N2O3
Asparagine	MP83_mice_G_Spleen_13C_3h_3	125099010	8.13	133.0606	C4H8N2O3
Asparagine	MP83_mice_H_Brain_13C_3h_4	50920000	8.13	133.0606	C4H8N2O3
Asparagine	MP83_mice_H_Kidney_13C_3h_4	80995106	8.14	133.0607	C4H8N2O3
Asparagine	MP83_mice_H_Liver_13C_3h_4	57619308	8.13	133.0607	C4H8N2O3
Asparagine	MP83_mice_H_Pancreas_13C_3h_4	193896586	8.12	133.0606	C4H8N2O3
Asparagine	MP83_mice_H_Spleen_13C_3h_4	127800465	8.15	133.0607	C4H8N2O3
Asparagine	MP83_mice_I_Brain_13C_20h_1	53943740	8.13	133.0606	C4H8N2O3
Asparagine	MP83_mice_I_Kidney_13C_20h_1	85373857	8.13	133.0607	C4H8N2O3
Asparagine	MP83_mice_I_Liver_13C_20h_1	45745326	8.13	133.0607	C4H8N2O3
Asparagine	MP83_mice_I_Pancreas_13C_20h_1	138661573	8.13	133.0606	C4H8N2O3
Asparagine	MP83_mice_I_Spleen_13C_20h_1	129549514	8.15	133.0607	C4H8N2O3
Asparagine	MP83_mice_J_Brain_13C_20h_2	51011342	8.14	133.0607	C4H8N2O3
Asparagine	MP83_mice_J_Kidney_13C_20h_2	85790716	8.13	133.0606	C4H8N2O3
Asparagine	MP83_mice_J_Liver_13C_20h_2	34629048	8.12	133.0606	C4H8N2O3
Asparagine	MP83_mice_J_Pancreas_13C_20h_2	153170661	8.13	133.0606	C4H8N2O3
Asparagine	MP83_mice_J_Spleen_13C_20h_2	128635962	8.15	133.0606	C4H8N2O3
Asparagine	MP83_mice_K_Brain_13C_20h_3	46872637	8.14	133.0607	C4H8N2O3
Asparagine	MP83_mice_K_Kidney_13C_20h_3	78504040	8.12	133.0606	C4H8N2O3
Asparagine	MP83_mice_K_Liver_13C_20h_3	54123926	8.13	133.0607	C4H8N2O3
Asparagine	MP83_mice_K_Pancreas_13C_20h_3	121676773	8.12	133.0606	C4H8N2O3
Asparagine	MP83_mice_K_Spleen_13C_20h_3	127471064	8.13	133.0606	C4H8N2O3
Asparagine	MP83_mice_L_Brain_13C_20h_4	46765585	8.13	133.0608	C4H8N2O3
Asparagine	MP83_mice_L_Kidney_13C_20h_4	79813086	8.14	133.0606	C4H8N2O3
Asparagine	MP83_mice_L_Liver_13C_20h_4	40704484	8.13	133.0606	C4H8N2O3
Asparagine	MP83_mice_L_Pancreas_13C_20h_4	162121363	8.12	133.0607	C4H8N2O3
Asparagine	MP83_mice_L_Spleen_13C_20h_4	133950699	8.12	133.0607	C4H8N2O3
Aspartate	Blank_Water_20171031134034	1410823	8.07	132.0302	C4H7NO4
Aspartate	Blank_Water_20171031164159	1052909	8.08	132.0302	C4H7NO4
Aspartate	Blank_Water_20171031200912	1038824	8.08	132.0302	C4H7NO4
Aspartate	MP83_mice_A_Brain_13C_1h_1	1996870168	8.3	132.0303	C4H7NO4
Aspartate	MP83_mice_A_Kidney_13C_1h_1	805956860	8.3	132.0302	C4H7NO4
Aspartate	MP83_mice_A_Liver_13C_1h_1	325363548	8.28	132.0302	C4H7NO4
Aspartate	MP83_mice_A_Pancreas_13C_1h_1	386438331	8.32	132.0301	C4H7NO4
Aspartate	MP83_mice_A_Spleen_13C_1h_1	2120065828	8.31	132.0302	C4H7NO4
Aspartate	MP83_mice_B_Brain_13C_1h_2	1884687356	8.31	132.0302	C4H7NO4
Aspartate	MP83_mice_B_Kidney_13C_1h_2	1071018231	8.29	132.0302	C4H7NO4
Aspartate	MP83_mice_B_Liver_13C_1h_2	293019692	8.29	132.0302	C4H7NO4
Aspartate	MP83_mice_B_Pancreas_13C_1h_2	333065068	8.29	132.0302	C4H7NO4
Aspartate	MP83_mice_B_Spleen_13C_1h_2	1743551223	8.3	132.0303	C4H7NO4
Aspartate	MP83_mice_C_Brain_13C_1h_3	2167044871	8.32	132.0303	C4H7NO4
Aspartate	MP83_mice_C_Kidney_13C_1h_3	1201539125	8.3	132.0302	C4H7NO4
Aspartate	MP83_mice_C_Liver_13C_1h_3	413075866	8.27	132.0302	C4H7NO4
Aspartate	MP83_mice_C_Pancreas_13C_1h_3	471586260	8.3	132.0302	C4H7NO4
Aspartate	MP83_mice_C_Spleen_13C_1h_3	2398803145	8.3	132.0303	C4H7NO4
Aspartate	MP83_mice_D_Brain_13C_1h_4	1992616705	8.3	132.0302	C4H7NO4
Aspartate	MP83_mice_D_Kidney_13C_1h_4	962018626	8.32	132.0302	C4H7NO4
Aspartate	MP83_mice_D_Liver_13C_1h_4	303705899	8.32	132.0302	C4H7NO4
Aspartate	MP83_mice_D_Pancreas_13C_1h_4	485528032	8.32	132.0301	C4H7NO4
Aspartate	MP83_mice_D_Spleen_13C_1h_4	1678023345	8.29	132.0302	C4H7NO4
Aspartate	MP83_mice_E_Brain_13C_3h_1	1855002999	8.32	132.0303	C4H7NO4
Aspartate	MP83_mice_E_Kidney_13C_3h_1	936366343	8.31	132.0302	C4H7NO4
Aspartate	MP83_mice_E_Liver_13C_3h_1	249762494	8.3	132.0302	C4H7NO4
Aspartate	MP83_mice_E_Pancreas_13C_3h_1	426523356	8.28	132.0302	C4H7NO4
Aspartate	MP83_mice_E_Spleen_13C_3h_1	1517421743	8.31	132.0302	C4H7NO4
Aspartate	MP83_mice_F_Brain_13C_3h_2	1475103586	8.31	132.0303	C4H7NO4
Aspartate	MP83_mice_F_Kidney_13C_3h_2	801679525	8.31	132.0302	C4H7NO4
Aspartate	MP83_mice_F_Liver_13C_3h_2	250666955	8.28	132.0302	C4H7NO4
Aspartate	MP83_mice_F_Pancreas_13C_3h_2	496988969	8.3	132.0301	C4H7NO4
Aspartate	MP83_mice_F_Spleen_13C_3h_2	1621401936	8.3	132.0302	C4H7NO4
Aspartate	MP83_mice_G_Brain_13C_3h_3	1768672570	8.31	132.0303	C4H7NO4
Aspartate	MP83_mice_G_Kidney_13C_3h_3	789827125	8.3	132.0302	C4H7NO4
Aspartate	MP83_mice_G_Liver_13C_3h_3	273638107	8.27	132.0302	C4H7NO4
Aspartate	MP83_mice_G_Pancreas_13C_3h_3	430217298	8.3	132.0302	C4H7NO4
Aspartate	MP83_mice_G_Spleen_13C_3h_3	1417340122	8.29	132.0302	C4H7NO4
Aspartate	MP83_mice_H_Brain_13C_3h_4	1755303396	8.3	132.0302	C4H7NO4
Aspartate	MP83_mice_H_Kidney_13C_3h_4	901507741	8.3	132.0302	C4H7NO4
Aspartate	MP83_mice_H_Liver_13C_3h_4	306343282	8.28	132.0302	C4H7NO4
Aspartate	MP83_mice_H_Pancreas_13C_3h_4	548286259	8.3	132.0301	C4H7NO4
Aspartate	MP83_mice_H_Spleen_13C_3h_4	1825109178	8.32	132.0302	C4H7NO4
Aspartate	MP83_mice_I_Brain_13C_20h_1	2122785713	8.32	132.0304	C4H7NO4
Aspartate	MP83_mice_I_Kidney_13C_20h_1	1194174229	8.32	132.0302	C4H7NO4
Aspartate	MP83_mice_I_Liver_13C_20h_1	262803370	8.3	132.0302	C4H7NO4
Aspartate	MP83_mice_I_Pancreas_13C_20h_1	653936418	8.3	132.0301	C4H7NO4
Aspartate	MP83_mice_I_Spleen_13C_20h_1	2265884911	8.32	132.0302	C4H7NO4
Aspartate	MP83_mice_J_Brain_13C_20h_2	1756471922	8.32	132.0301	C4H7NO4
Aspartate	MP83_mice_J_Kidney_13C_20h_2	1018575370	8.32	132.0302	C4H7NO4
Aspartate	MP83_mice_J_Liver_13C_20h_2	251697355	8.28	132.0301	C4H7NO4
Aspartate	MP83_mice_J_Pancreas_13C_20h_2	616105888	8.32	132.0302	C4H7NO4
Aspartate	MP83_mice_J_Spleen_13C_20h_2	1846771072	8.33	132.0302	C4H7NO4
Aspartate	MP83_mice_K_Brain_13C_20h_3	1928914967	8.33	132.0303	C4H7NO4
Aspartate	MP83_mice_K_Kidney_13C_20h_3	1206761006	8.29	132.0302	C4H7NO4
Aspartate	MP83_mice_K_Liver_13C_20h_3	247879142	8.29	132.0302	C4H7NO4
Aspartate	MP83_mice_K_Pancreas_13C_20h_3	595494356	8.31	132.0301	C4H7NO4
Aspartate	MP83_mice_K_Spleen_13C_20h_3	2269869369	8.3	132.0302	C4H7NO4
Aspartate	MP83_mice_L_Brain_13C_20h_4	1885323473	8.3	132.0302	C4H7NO4
Aspartate	MP83_mice_L_Kidney_13C_20h_4	688372774	8.31	132.0301	C4H7NO4
Aspartate	MP83_mice_L_Liver_13C_20h_4	288725813	8.31	132.0302	C4H7NO4
Aspartate	MP83_mice_L_Pancreas_13C_20h_4	461274999	8.29	132.0301	C4H7NO4
Aspartate	MP83_mice_L_Spleen_13C_20h_4	1583287265	8.31	132.0302	C4H7NO4
Aspartate	Standard	1211850	8.33	132.0302	C4H7NO4
Aspartate	Standard_20171031041049	1779047	8.33	132.0302	C4H7NO4
Aspartate	Standard_20171031194314	2721479	8.33	132.0302	C4H7NO4
ATP	Blank_Water_20171031134034	367665	9.92	505.9879	C10H16N5O13P3
ATP	Blank_Water_20171031164159	221585	9.97	505.9878	C10H16N5O13P3
ATP	Blank_Water_20171031200912	181399	9.83	505.9881	C10H16N5O13P3
ATP	MP83_mice_A_Brain_13C_1h_1	14061099	9.85	505.9884	C10H16N5O13P3
ATP	MP83_mice_A_Kidney_13C_1h_1	39941009	9.84	505.9887	C10H16N5O13P3
ATP	MP83_mice_A_Liver_13C_1h_1	45044401	9.84	505.9886	C10H16N5O13P3
ATP	MP83_mice_A_Pancreas_13C_1h_1	35093135	9.87	505.9885	C10H16N5O13P3
ATP	MP83_mice_A_Spleen_13C_1h_1	72785128	9.85	505.9884	C10H16N5O13P3
ATP	MP83_mice_B_Brain_13C_1h_2	28193857	9.83	505.9885	C10H16N5O13P3
ATP	MP83_mice_B_Kidney_13C_1h_2	19842876	9.82	505.9885	C10H16N5O13P3
ATP	MP83_mice_B_Liver_13C_1h_2	19361956	9.87	505.9885	C10H16N5O13P3
ATP	MP83_mice_B_Pancreas_13C_1h_2	53991785	9.85	505.9886	C10H16N5O13P3
ATP	MP83_mice_B_Spleen_13C_1h_2	71394472	9.84	505.9885	C10H16N5O13P3
ATP	MP83_mice_C_Brain_13C_1h_3	10829537	9.86	505.9888	C10H16N5O13P3
ATP	MP83_mice_C_Kidney_13C_1h_3	21163666	9.84	505.9884	C10H16N5O13P3
ATP	MP83_mice_C_Liver_13C_1h_3	29870607	9.85	505.9885	C10H16N5O13P3
ATP	MP83_mice_C_Pancreas_13C_1h_3	43071111	9.84	505.9884	C10H16N5O13P3
ATP	MP83_mice_C_Spleen_13C_1h_3	47251375	9.85	505.9885	C10H16N5O13P3
ATP	MP83_mice_D_Brain_13C_1h_4	32716944	9.86	505.9887	C10H16N5O13P3
ATP	MP83_mice_D_Kidney_13C_1h_4	36925455	9.85	505.9885	C10H16N5O13P3
ATP	MP83_mice_D_Liver_13C_1h_4	27640366	9.84	505.9886	C10H16N5O13P3
ATP	MP83_mice_D_Pancreas_13C_1h_4	61056377	9.84	505.9883	C10H16N5O13P3
ATP	MP83_mice_D_Spleen_13C_1h_4	60284252	9.85	505.9886	C10H16N5O13P3
ATP	MP83_mice_E_Brain_13C_3h_1	12332297	9.85	505.9885	C10H16N5O13P3
ATP	MP83_mice_E_Kidney_13C_3h_1	6085427	9.85	505.9884	C10H16N5O13P3
ATP	MP83_mice_E_Liver_13C_3h_1	8241980	9.88	505.9885	C10H16N5O13P3
ATP	MP83_mice_E_Pancreas_13C_3h_1	45406230	9.85	505.9884	C10H16N5O13P3
ATP	MP83_mice_E_Spleen_13C_3h_1	44581454	9.86	505.9886	C10H16N5O13P3
ATP	MP83_mice_F_Brain_13C_3h_2	8201061	9.87	505.9885	C10H16N5O13P3
ATP	MP83_mice_F_Kidney_13C_3h_2	5643430	9.87	505.9885	C10H16N5O13P3
ATP	MP83_mice_F_Liver_13C_3h_2	20113472	9.85	505.9887	C10H16N5O13P3
ATP	MP83_mice_F_Pancreas_13C_3h_2	28089897	9.87	505.9885	C10H16N5O13P3
ATP	MP83_mice_F_Spleen_13C_3h_2	42495591	9.84	505.9886	C10H16N5O13P3
ATP	MP83_mice_G_Brain_13C_3h_3	10139836	9.85	505.9885	C10H16N5O13P3
ATP	MP83_mice_G_Kidney_13C_3h_3	20199385	9.86	505.9884	C10H16N5O13P3
ATP	MP83_mice_G_Liver_13C_3h_3	18853706	9.85	505.9885	C10H16N5O13P3
ATP	MP83_mice_G_Pancreas_13C_3h_3	40619384	9.86	505.9885	C10H16N5O13P3
ATP	MP83_mice_G_Spleen_13C_3h_3	79656940	9.83	505.9886	C10H16N5O13P3
ATP	MP83_mice_H_Brain_13C_3h_4	9231620	9.86	505.9885	C10H16N5O13P3
ATP	MP83_mice_H_Kidney_13C_3h_4	19944011	9.84	505.9887	C10H16N5O13P3
ATP	MP83_mice_H_Liver_13C_3h_4	17474792	9.86	505.9888	C10H16N5O13P3
ATP	MP83_mice_H_Pancreas_13C_3h_4	100504182	9.83	505.9885	C10H16N5O13P3
ATP	MP83_mice_H_Spleen_13C_3h_4	61479898	9.85	505.9884	C10H16N5O13P3
ATP	MP83_mice_I_Brain_13C_20h_1	6692338	9.87	505.9886	C10H16N5O13P3
ATP	MP83_mice_I_Kidney_13C_20h_1	13731522	9.83	505.9886	C10H16N5O13P3
ATP	MP83_mice_I_Liver_13C_20h_1	17567344	9.84	505.9886	C10H16N5O13P3
ATP	MP83_mice_I_Pancreas_13C_20h_1	39872950	9.84	505.9884	C10H16N5O13P3
ATP	MP83_mice_I_Spleen_13C_20h_1	45246912	9.84	505.9884	C10H16N5O13P3
ATP	MP83_mice_J_Brain_13C_20h_2	4941818	9.88	505.9888	C10H16N5O13P3
ATP	MP83_mice_J_Kidney_13C_20h_2	10042216	9.83	505.9883	C10H16N5O13P3
ATP	MP83_mice_J_Liver_13C_20h_2	15998759	9.83	505.9886	C10H16N5O13P3
ATP	MP83_mice_J_Pancreas_13C_20h_2	38717853	9.87	505.9885	C10H16N5O13P3
ATP	MP83_mice_J_Spleen_13C_20h_2	41041529	9.84	505.9886	C10H16N5O13P3
ATP	MP83_mice_K_Brain_13C_20h_3	4063331	9.88	505.9886	C10H16N5O13P3
ATP	MP83_mice_K_Kidney_13C_20h_3	14356047	9.85	505.9887	C10H16N5O13P3
ATP	MP83_mice_K_Liver_13C_20h_3	16748403	9.85	505.9885	C10H16N5O13P3
ATP	MP83_mice_K_Pancreas_13C_20h_3	24000818	9.87	505.9885	C10H16N5O13P3
ATP	MP83_mice_K_Spleen_13C_20h_3	49676027	9.84	505.9885	C10H16N5O13P3
ATP	MP83_mice_L_Brain_13C_20h_4	3508686	9.87	505.9881	C10H16N5O13P3
ATP	MP83_mice_L_Kidney_13C_20h_4	11787649	9.85	505.9884	C10H16N5O13P3
ATP	MP83_mice_L_Liver_13C_20h_4	15215678	9.86	505.9886	C10H16N5O13P3
ATP	MP83_mice_L_Pancreas_13C_20h_4	60036072	9.85	505.9884	C10H16N5O13P3
ATP	MP83_mice_L_Spleen_13C_20h_4	65116914	9.86	505.9886	C10H16N5O13P3
ATP	Standard_20171031041049	155638	9.79	505.9865	C10H16N5O13P3
ATP	Standard_20171031194314	14154	9.82	505.9879	C10H16N5O13P3
Butyric acid	Blank_Water_20171031134034	146541	3.26	87.045	C4H8O2
Butyric acid	Blank_Water_20171031164159	196701	3.49	87.045	C4H8O2
Butyric acid	Blank_Water_20171031200912	55594	3.44	87.045	C4H8O2
Butyric acid	MP83_mice_A_Brain_13C_1h_1	1793319	3.5	87.045	C4H8O2
Butyric acid	MP83_mice_A_Kidney_13C_1h_1	5227563	3.48	87.0449	C4H8O2
Butyric acid	MP83_mice_A_Liver_13C_1h_1	2844558	3.5	87.045	C4H8O2
Butyric acid	MP83_mice_A_Pancreas_13C_1h_1	4460458	3.5	87.045	C4H8O2
Butyric acid	MP83_mice_A_Spleen_13C_1h_1	1506516	3.48	87.0449	C4H8O2
Butyric acid	MP83_mice_B_Brain_13C_1h_2	4631861	3.5	87.0449	C4H8O2
Butyric acid	MP83_mice_B_Kidney_13C_1h_2	1633989	3.5	87.045	C4H8O2
Butyric acid	MP83_mice_B_Liver_13C_1h_2	1392875	3.48	87.045	C4H8O2
Butyric acid	MP83_mice_B_Pancreas_13C_1h_2	2051383	3.47	87.045	C4H8O2
Butyric acid	MP83_mice_B_Spleen_13C_1h_2	2548847	3.48	87.045	C4H8O2
Butyric acid	MP83_mice_C_Brain_13C_1h_3	1857637	3.49	87.045	C4H8O2
Butyric acid	MP83_mice_C_Kidney_13C_1h_3	3935842	3.45	87.045	C4H8O2
Butyric acid	MP83_mice_C_Liver_13C_1h_3	2963763	3.49	87.045	C4H8O2
Butyric acid	MP83_mice_C_Pancreas_13C_1h_3	559400	3.45	87.045	C4H8O2
Butyric acid	MP83_mice_C_Spleen_13C_1h_3	1535653	3.51	87.0449	C4H8O2
Butyric acid	MP83_mice_D_Brain_13C_1h_4	3495443	3.51	87.045	C4H8O2
Butyric acid	MP83_mice_D_Kidney_13C_1h_4	4442127	3.5	87.0449	C4H8O2
Butyric acid	MP83_mice_D_Liver_13C_1h_4	3688118	3.5	87.045	C4H8O2
Butyric acid	MP83_mice_D_Pancreas_13C_1h_4	4210290	3.48	87.0449	C4H8O2
Butyric acid	MP83_mice_D_Spleen_13C_1h_4	2802663	3.49	87.045	C4H8O2
Butyric acid	MP83_mice_E_Brain_13C_3h_1	774086	3.48	87.045	C4H8O2
Butyric acid	MP83_mice_E_Kidney_13C_3h_1	3716275	3.52	87.045	C4H8O2
Butyric acid	MP83_mice_E_Liver_13C_3h_1	2971567	3.49	87.045	C4H8O2
Butyric acid	MP83_mice_E_Pancreas_13C_3h_1	2194606	3.48	87.045	C4H8O2
Butyric acid	MP83_mice_E_Spleen_13C_3h_1	520547	3.5	87.0449	C4H8O2
Butyric acid	MP83_mice_F_Brain_13C_3h_2	1450572	3.5	87.045	C4H8O2
Butyric acid	MP83_mice_F_Kidney_13C_3h_2	1407448	3.51	87.0449	C4H8O2
Butyric acid	MP83_mice_F_Liver_13C_3h_2	3499687	3.5	87.045	C4H8O2
Butyric acid	MP83_mice_F_Pancreas_13C_3h_2	5140420	3.48	87.0449	C4H8O2
Butyric acid	MP83_mice_F_Spleen_13C_3h_2	1586557	3.48	87.045	C4H8O2
Butyric acid	MP83_mice_G_Brain_13C_3h_3	2847435	3.49	87.045	C4H8O2
Butyric acid	MP83_mice_G_Kidney_13C_3h_3	5419461	3.49	87.045	C4H8O2
Butyric acid	MP83_mice_G_Liver_13C_3h_3	4097492	3.51	87.045	C4H8O2
Butyric acid	MP83_mice_G_Pancreas_13C_3h_3	3694110	3.49	87.045	C4H8O2
Butyric acid	MP83_mice_G_Spleen_13C_3h_3	1004030	3.47	87.045	C4H8O2
Butyric acid	MP83_mice_H_Brain_13C_3h_4	2674405	3.5	87.0449	C4H8O2
Butyric acid	MP83_mice_H_Kidney_13C_3h_4	2352085	3.48	87.045	C4H8O2
Butyric acid	MP83_mice_H_Liver_13C_3h_4	2385551	3.49	87.045	C4H8O2
Butyric acid	MP83_mice_H_Pancreas_13C_3h_4	4856738	3.48	87.045	C4H8O2
Butyric acid	MP83_mice_H_Spleen_13C_3h_4	4661143	3.5	87.0449	C4H8O2
Butyric acid	MP83_mice_I_Brain_13C_20h_1	2082307	3.48	87.045	C4H8O2
Butyric acid	MP83_mice_I_Kidney_13C_20h_1	2502209	3.49	87.045	C4H8O2
Butyric acid	MP83_mice_I_Liver_13C_20h_1	3673128	3.51	87.045	C4H8O2
Butyric acid	MP83_mice_I_Pancreas_13C_20h_1	2147871	3.48	87.045	C4H8O2
Butyric acid	MP83_mice_I_Spleen_13C_20h_1	2242539	3.49	87.0449	C4H8O2
Butyric acid	MP83_mice_J_Brain_13C_20h_2	4373038	3.51	87.045	C4H8O2
Butyric acid	MP83_mice_J_Kidney_13C_20h_2	5787739	3.5	87.045	C4H8O2
Butyric acid	MP83_mice_J_Liver_13C_20h_2	4374095	3.51	87.045	C4H8O2
Butyric acid	MP83_mice_J_Pancreas_13C_20h_2	2645950	3.5	87.0449	C4H8O2
Butyric acid	MP83_mice_J_Spleen_13C_20h_2	1828293	3.48	87.045	C4H8O2
Butyric acid	MP83_mice_K_Brain_13C_20h_3	1719107	3.49	87.045	C4H8O2
Butyric acid	MP83_mice_K_Kidney_13C_20h_3	2762482	3.49	87.045	C4H8O2
Butyric acid	MP83_mice_K_Liver_13C_20h_3	2781901	3.5	87.0449	C4H8O2
Butyric acid	MP83_mice_K_Pancreas_13C_20h_3	3218958	3.5	87.045	C4H8O2
Butyric acid	MP83_mice_K_Spleen_13C_20h_3	1624326	3.48	87.0449	C4H8O2
Butyric acid	MP83_mice_L_Brain_13C_20h_4	2075441	3.49	87.045	C4H8O2
Butyric acid	MP83_mice_L_Kidney_13C_20h_4	3827495	3.49	87.045	C4H8O2
Butyric acid	MP83_mice_L_Liver_13C_20h_4	3314846	3.47	87.0449	C4H8O2
Butyric acid	MP83_mice_L_Pancreas_13C_20h_4	2321636	3.49	87.0449	C4H8O2
Butyric acid	MP83_mice_L_Spleen_13C_20h_4	2858336	3.49	87.0449	C4H8O2
Butyric acid	Standard_20171031194314	203516	3.36	87.0449	C4H8O2
Carnitine	Blank_Water_20171031134034	3882864	6.43	162.1124	C7H15NO3
Carnitine	Blank_Water_20171031164159	585297	6.36	162.1122	C7H15NO3
Carnitine	MP83_mice_A_Brain_13C_1h_1	4729361855	6.41	162.1124	C7H15NO3
Carnitine	MP83_mice_A_Kidney_13C_1h_1	19536642085	6.4	162.1124	C7H15NO3
Carnitine	MP83_mice_A_Liver_13C_1h_1	9628221736	6.42	162.1124	C7H15NO3
Carnitine	MP83_mice_A_Pancreas_13C_1h_1	7649068508	6.42	162.1124	C7H15NO3
Carnitine	MP83_mice_A_Spleen_13C_1h_1	19098902049	6.4	162.1124	C7H15NO3
Carnitine	MP83_mice_B_Brain_13C_1h_2	4172298665	6.43	162.1124	C7H15NO3
Carnitine	MP83_mice_B_Kidney_13C_1h_2	17361386536	6.42	162.1123	C7H15NO3
Carnitine	MP83_mice_B_Liver_13C_1h_2	9012927473	6.42	162.1125	C7H15NO3
Carnitine	MP83_mice_B_Pancreas_13C_1h_2	7443450294	6.41	162.1124	C7H15NO3
Carnitine	MP83_mice_B_Spleen_13C_1h_2	15532469016	6.41	162.1124	C7H15NO3
Carnitine	MP83_mice_C_Brain_13C_1h_3	5213047952	6.41	162.1124	C7H15NO3
Carnitine	MP83_mice_C_Kidney_13C_1h_3	22242985834	6.41	162.1124	C7H15NO3
Carnitine	MP83_mice_C_Liver_13C_1h_3	11664041777	6.4	162.1123	C7H15NO3
Carnitine	MP83_mice_C_Pancreas_13C_1h_3	9571038532	6.42	162.1124	C7H15NO3
Carnitine	MP83_mice_C_Spleen_13C_1h_3	19970676184	6.43	162.1124	C7H15NO3
Carnitine	MP83_mice_D_Brain_13C_1h_4	5145886303	6.41	162.1124	C7H15NO3
Carnitine	MP83_mice_D_Kidney_13C_1h_4	20102881771	6.43	162.1123	C7H15NO3
Carnitine	MP83_mice_D_Liver_13C_1h_4	7540377659	6.44	162.1124	C7H15NO3
Carnitine	MP83_mice_D_Pancreas_13C_1h_4	9241165377	6.43	162.1124	C7H15NO3
Carnitine	MP83_mice_D_Spleen_13C_1h_4	14903635200	6.42	162.1124	C7H15NO3
Carnitine	MP83_mice_E_Brain_13C_3h_1	4933297321	6.41	162.1124	C7H15NO3
Carnitine	MP83_mice_E_Kidney_13C_3h_1	16310478642	6.44	162.1125	C7H15NO3
Carnitine	MP83_mice_E_Liver_13C_3h_1	13862584671	6.43	162.1124	C7H15NO3
Carnitine	MP83_mice_E_Pancreas_13C_3h_1	9156558342	6.4	162.1124	C7H15NO3
Carnitine	MP83_mice_E_Spleen_13C_3h_1	11864556760	6.4	162.1124	C7H15NO3
Carnitine	MP83_mice_F_Brain_13C_3h_2	5115210194	6.41	162.1124	C7H15NO3
Carnitine	MP83_mice_F_Kidney_13C_3h_2	16521936799	6.43	162.1124	C7H15NO3
Carnitine	MP83_mice_F_Liver_13C_3h_2	9662271771	6.41	162.1124	C7H15NO3
Carnitine	MP83_mice_F_Pancreas_13C_3h_2	10693217661	6.41	162.1124	C7H15NO3
Carnitine	MP83_mice_F_Spleen_13C_3h_2	14521141527	6.42	162.1123	C7H15NO3
Carnitine	MP83_mice_G_Brain_13C_3h_3	4193539916	6.42	162.1124	C7H15NO3
Carnitine	MP83_mice_G_Kidney_13C_3h_3	15892682845	6.41	162.1124	C7H15NO3
Carnitine	MP83_mice_G_Liver_13C_3h_3	10787540178	6.4	162.1124	C7H15NO3
Carnitine	MP83_mice_G_Pancreas_13C_3h_3	7566270231	6.42	162.1124	C7H15NO3
Carnitine	MP83_mice_G_Spleen_13C_3h_3	11830849475	6.41	162.1124	C7H15NO3
Carnitine	MP83_mice_H_Brain_13C_3h_4	4646518457	6.41	162.1124	C7H15NO3
Carnitine	MP83_mice_H_Kidney_13C_3h_4	20853678356	6.41	162.1124	C7H15NO3
Carnitine	MP83_mice_H_Liver_13C_3h_4	9380821159	6.41	162.1124	C7H15NO3
Carnitine	MP83_mice_H_Pancreas_13C_3h_4	8968675906	6.41	162.1124	C7H15NO3
Carnitine	MP83_mice_H_Spleen_13C_3h_4	17182736897	6.42	162.1125	C7H15NO3
Carnitine	MP83_mice_I_Brain_13C_20h_1	5640949994	6.42	162.1124	C7H15NO3
Carnitine	MP83_mice_I_Kidney_13C_20h_1	22070848809	6.4	162.1124	C7H15NO3
Carnitine	MP83_mice_I_Liver_13C_20h_1	14359084607	6.42	162.1124	C7H15NO3
Carnitine	MP83_mice_I_Pancreas_13C_20h_1	9673058800	6.41	162.1124	C7H15NO3
Carnitine	MP83_mice_I_Spleen_13C_20h_1	17720410019	6.41	162.1123	C7H15NO3
Carnitine	MP83_mice_J_Brain_13C_20h_2	5072632453	6.43	162.1124	C7H15NO3
Carnitine	MP83_mice_J_Kidney_13C_20h_2	20903553815	6.42	162.1124	C7H15NO3
Carnitine	MP83_mice_J_Liver_13C_20h_2	9139145963	6.41	162.1123	C7H15NO3
Carnitine	MP83_mice_J_Pancreas_13C_20h_2	13006336075	6.42	162.1124	C7H15NO3
Carnitine	MP83_mice_J_Spleen_13C_20h_2	11239432679	6.42	162.1125	C7H15NO3
Carnitine	MP83_mice_K_Brain_13C_20h_3	5485736127	6.42	162.1124	C7H15NO3
Carnitine	MP83_mice_K_Kidney_13C_20h_3	25880624338	6.42	162.1124	C7H15NO3
Carnitine	MP83_mice_K_Liver_13C_20h_3	15180217512	6.41	162.1123	C7H15NO3
Carnitine	MP83_mice_K_Pancreas_13C_20h_3	8933125266	6.42	162.1124	C7H15NO3
Carnitine	MP83_mice_K_Spleen_13C_20h_3	17471772982	6.42	162.1124	C7H15NO3
Carnitine	MP83_mice_L_Brain_13C_20h_4	4654912047	6.41	162.1124	C7H15NO3
Carnitine	MP83_mice_L_Kidney_13C_20h_4	22479715351	6.42	162.1123	C7H15NO3
Carnitine	MP83_mice_L_Liver_13C_20h_4	14482210191	6.43	162.1125	C7H15NO3
Carnitine	MP83_mice_L_Pancreas_13C_20h_4	11905552586	6.42	162.1125	C7H15NO3
Carnitine	MP83_mice_L_Spleen_13C_20h_4	10625012856	6.42	162.1123	C7H15NO3
Carnitine	Standard	255413	6.36	162.1124	C7H15NO3
Carnitine	Standard_20171031041049	2463529	6.41	162.1124	C7H15NO3
Carnitine	Standard_20171031194314	4125562	6.45	162.1124	C7H15NO3
cis-Aconitate	Blank_Water_20171031164159	73118	10.12	173.0094	C6H6O6
cis-Aconitate	Blank_Water_20171031200912	37280	10.1	173.0089	C6H6O6
cis-Aconitate	MP83_mice_A_Brain_13C_1h_1	15777184	10	173.0092	C6H6O6
cis-Aconitate	MP83_mice_A_Kidney_13C_1h_1	45084179	10.01	173.0091	C6H6O6
cis-Aconitate	MP83_mice_A_Liver_13C_1h_1	8574223	9.99	173.0092	C6H6O6
cis-Aconitate	MP83_mice_A_Pancreas_13C_1h_1	25834001	10.03	173.0092	C6H6O6
cis-Aconitate	MP83_mice_A_Spleen_13C_1h_1	39765843	10	173.0092	C6H6O6
cis-Aconitate	MP83_mice_B_Brain_13C_1h_2	12993993	9.99	173.0091	C6H6O6
cis-Aconitate	MP83_mice_B_Kidney_13C_1h_2	32001872	9.98	173.0091	C6H6O6
cis-Aconitate	MP83_mice_B_Liver_13C_1h_2	9581093	10.01	173.0092	C6H6O6
cis-Aconitate	MP83_mice_B_Pancreas_13C_1h_2	31062279	9.99	173.0091	C6H6O6
cis-Aconitate	MP83_mice_B_Spleen_13C_1h_2	34980167	10.01	173.0092	C6H6O6
cis-Aconitate	MP83_mice_C_Brain_13C_1h_3	14194582	9.99	173.0091	C6H6O6
cis-Aconitate	MP83_mice_C_Kidney_13C_1h_3	131894344	9.98	173.0092	C6H6O6
cis-Aconitate	MP83_mice_C_Liver_13C_1h_3	8248529	9.99	173.0091	C6H6O6
cis-Aconitate	MP83_mice_C_Pancreas_13C_1h_3	31068764	10	173.0091	C6H6O6
cis-Aconitate	MP83_mice_C_Spleen_13C_1h_3	40549383	9.99	173.0091	C6H6O6
cis-Aconitate	MP83_mice_D_Brain_13C_1h_4	16876676	10	173.0091	C6H6O6
cis-Aconitate	MP83_mice_D_Kidney_13C_1h_4	152949128	10.01	173.0092	C6H6O6
cis-Aconitate	MP83_mice_D_Liver_13C_1h_4	8045326	10.03	173.0092	C6H6O6
cis-Aconitate	MP83_mice_D_Pancreas_13C_1h_4	28277566	10	173.0091	C6H6O6
cis-Aconitate	MP83_mice_D_Spleen_13C_1h_4	35637484	9.99	173.0091	C6H6O6
cis-Aconitate	MP83_mice_E_Brain_13C_3h_1	15214887	10.01	173.0091	C6H6O6
cis-Aconitate	MP83_mice_E_Kidney_13C_3h_1	28624065	10.01	173.0092	C6H6O6
cis-Aconitate	MP83_mice_E_Liver_13C_3h_1	6801227	10.02	173.0092	C6H6O6
cis-Aconitate	MP83_mice_E_Pancreas_13C_3h_1	33667085	9.99	173.0091	C6H6O6
cis-Aconitate	MP83_mice_E_Spleen_13C_3h_1	46836889	10.01	173.0091	C6H6O6
cis-Aconitate	MP83_mice_F_Brain_13C_3h_2	19304601	10.01	173.0092	C6H6O6
cis-Aconitate	MP83_mice_F_Kidney_13C_3h_2	70592337	10.02	173.0091	C6H6O6
cis-Aconitate	MP83_mice_F_Liver_13C_3h_2	7334914	10.01	173.0091	C6H6O6
cis-Aconitate	MP83_mice_F_Pancreas_13C_3h_2	34378789	10.02	173.0091	C6H6O6
cis-Aconitate	MP83_mice_F_Spleen_13C_3h_2	42454519	10	173.0092	C6H6O6
cis-Aconitate	MP83_mice_G_Brain_13C_3h_3	16743387	10.01	173.0091	C6H6O6
cis-Aconitate	MP83_mice_G_Kidney_13C_3h_3	29858135	10	173.0091	C6H6O6
cis-Aconitate	MP83_mice_G_Liver_13C_3h_3	9445498	9.99	173.0092	C6H6O6
cis-Aconitate	MP83_mice_G_Pancreas_13C_3h_3	26292056	10.01	173.0091	C6H6O6
cis-Aconitate	MP83_mice_G_Spleen_13C_3h_3	40142561	9.97	173.0092	C6H6O6
cis-Aconitate	MP83_mice_H_Brain_13C_3h_4	14124590	10	173.0091	C6H6O6
cis-Aconitate	MP83_mice_H_Kidney_13C_3h_4	41048193	10.01	173.0091	C6H6O6
cis-Aconitate	MP83_mice_H_Liver_13C_3h_4	4591396	10	173.0091	C6H6O6
cis-Aconitate	MP83_mice_H_Pancreas_13C_3h_4	27472438	9.99	173.0091	C6H6O6
cis-Aconitate	MP83_mice_H_Spleen_13C_3h_4	31003135	10.02	173.0091	C6H6O6
cis-Aconitate	MP83_mice_I_Brain_13C_20h_1	15725567	10.02	173.0091	C6H6O6
cis-Aconitate	MP83_mice_I_Kidney_13C_20h_1	155672888	10	173.0091	C6H6O6
cis-Aconitate	MP83_mice_I_Liver_13C_20h_1	5597808	10.02	173.0091	C6H6O6
cis-Aconitate	MP83_mice_I_Pancreas_13C_20h_1	28412627	9.99	173.0092	C6H6O6
cis-Aconitate	MP83_mice_I_Spleen_13C_20h_1	25858492	10	173.0091	C6H6O6
cis-Aconitate	MP83_mice_J_Brain_13C_20h_2	17455308	10.01	173.0091	C6H6O6
cis-Aconitate	MP83_mice_J_Kidney_13C_20h_2	39816117	10.01	173.0091	C6H6O6
cis-Aconitate	MP83_mice_J_Liver_13C_20h_2	6900182	9.99	173.0091	C6H6O6
cis-Aconitate	MP83_mice_J_Pancreas_13C_20h_2	34021105	10.01	173.0092	C6H6O6
cis-Aconitate	MP83_mice_J_Spleen_13C_20h_2	35616319	10.02	173.0092	C6H6O6
cis-Aconitate	MP83_mice_K_Brain_13C_20h_3	16870930	10.02	173.0092	C6H6O6
cis-Aconitate	MP83_mice_K_Kidney_13C_20h_3	150421663	9.99	173.0091	C6H6O6
cis-Aconitate	MP83_mice_K_Liver_13C_20h_3	8007287	9.99	173.0091	C6H6O6
cis-Aconitate	MP83_mice_K_Pancreas_13C_20h_3	31719866	10	173.0091	C6H6O6
cis-Aconitate	MP83_mice_K_Spleen_13C_20h_3	26180792	10.01	173.0091	C6H6O6
cis-Aconitate	MP83_mice_L_Brain_13C_20h_4	16968489	10	173.0091	C6H6O6
cis-Aconitate	MP83_mice_L_Kidney_13C_20h_4	58160650	10.01	173.0091	C6H6O6
cis-Aconitate	MP83_mice_L_Liver_13C_20h_4	7622964	10.02	173.0091	C6H6O6
cis-Aconitate	MP83_mice_L_Pancreas_13C_20h_4	37706063	9.99	173.0091	C6H6O6
cis-Aconitate	MP83_mice_L_Spleen_13C_20h_4	56224510	10.02	173.0091	C6H6O6
cis-Aconitate	Standard	122689	9.99	173.0092	C6H6O6
cis-Aconitate	Standard_20171031041049	144101	10.06	173.0091	C6H6O6
cis-Aconitate	Standard_20171031194314	126305	10.01	173.009	C6H6O6
Citric acid	Blank_Water_20171031134034	1450410	10.34	191.0198	C6H8O7
Citric acid	MP83_mice_A_Brain_13C_1h_1	383678757	10.5	191.0199	C6H8O7
Citric acid	MP83_mice_A_Kidney_13C_1h_1	701941921	10.49	191.0199	C6H8O7
Citric acid	MP83_mice_A_Liver_13C_1h_1	276959933	10.49	191.0199	C6H8O7
Citric acid	MP83_mice_A_Pancreas_13C_1h_1	1146440623	10.51	191.02	C6H8O7
Citric acid	MP83_mice_A_Spleen_13C_1h_1	681391815	10.5	191.0199	C6H8O7
Citric acid	MP83_mice_B_Brain_13C_1h_2	378881179	10.49	191.0199	C6H8O7
Citric acid	MP83_mice_B_Kidney_13C_1h_2	579874459	10.46	191.0199	C6H8O7
Citric acid	MP83_mice_B_Liver_13C_1h_2	250062074	10.51	191.0199	C6H8O7
Citric acid	MP83_mice_B_Pancreas_13C_1h_2	1231035422	10.49	191.0198	C6H8O7
Citric acid	MP83_mice_B_Spleen_13C_1h_2	584115711	10.51	191.0199	C6H8O7
Citric acid	MP83_mice_C_Brain_13C_1h_3	396913850	10.49	191.0198	C6H8O7
Citric acid	MP83_mice_C_Kidney_13C_1h_3	624982185	10.48	191.0198	C6H8O7
Citric acid	MP83_mice_C_Liver_13C_1h_3	240337536	10.49	191.0199	C6H8O7
Citric acid	MP83_mice_C_Pancreas_13C_1h_3	1257296829	10.49	191.0199	C6H8O7
Citric acid	MP83_mice_C_Spleen_13C_1h_3	587331381	10.49	191.0198	C6H8O7
Citric acid	MP83_mice_D_Brain_13C_1h_4	421206344	10.5	191.0198	C6H8O7
Citric acid	MP83_mice_D_Kidney_13C_1h_4	618203233	10.51	191.0199	C6H8O7
Citric acid	MP83_mice_D_Liver_13C_1h_4	225614984	10.51	191.0198	C6H8O7
Citric acid	MP83_mice_D_Pancreas_13C_1h_4	1070440851	10.5	191.0199	C6H8O7
Citric acid	MP83_mice_D_Spleen_13C_1h_4	519224077	10.5	191.0199	C6H8O7
Citric acid	MP83_mice_E_Brain_13C_3h_1	360061386	10.49	191.0198	C6H8O7
Citric acid	MP83_mice_E_Kidney_13C_3h_1	368778566	10.51	191.0198	C6H8O7
Citric acid	MP83_mice_E_Liver_13C_3h_1	289913551	10.51	191.0198	C6H8O7
Citric acid	MP83_mice_E_Pancreas_13C_3h_1	1490128013	10.49	191.0197	C6H8O7
Citric acid	MP83_mice_E_Spleen_13C_3h_1	625606235	10.51	191.0199	C6H8O7
Citric acid	MP83_mice_F_Brain_13C_3h_2	570494285	10.51	191.0198	C6H8O7
Citric acid	MP83_mice_F_Kidney_13C_3h_2	470343524	10.52	191.0199	C6H8O7
Citric acid	MP83_mice_F_Liver_13C_3h_2	210393847	10.5	191.0198	C6H8O7
Citric acid	MP83_mice_F_Pancreas_13C_3h_2	1195587689	10.51	191.0198	C6H8O7
Citric acid	MP83_mice_F_Spleen_13C_3h_2	603105065	10.5	191.0199	C6H8O7
Citric acid	MP83_mice_G_Brain_13C_3h_3	367714488	10.5	191.0199	C6H8O7
Citric acid	MP83_mice_G_Kidney_13C_3h_3	522218539	10.5	191.0199	C6H8O7
Citric acid	MP83_mice_G_Liver_13C_3h_3	251553476	10.49	191.0198	C6H8O7
Citric acid	MP83_mice_G_Pancreas_13C_3h_3	1251987080	10.5	191.0198	C6H8O7
Citric acid	MP83_mice_G_Spleen_13C_3h_3	657655914	10.47	191.0199	C6H8O7
Citric acid	MP83_mice_H_Brain_13C_3h_4	366784957	10.5	191.0199	C6H8O7
Citric acid	MP83_mice_H_Kidney_13C_3h_4	459955848	10.51	191.0198	C6H8O7
Citric acid	MP83_mice_H_Liver_13C_3h_4	153839802	10.5	191.0198	C6H8O7
Citric acid	MP83_mice_H_Pancreas_13C_3h_4	1519548053	10.49	191.0198	C6H8O7
Citric acid	MP83_mice_H_Spleen_13C_3h_4	543462606	10.52	191.0199	C6H8O7
Citric acid	MP83_mice_I_Brain_13C_20h_1	494990006	10.5	191.0198	C6H8O7
Citric acid	MP83_mice_I_Kidney_13C_20h_1	556400684	10.5	191.0198	C6H8O7
Citric acid	MP83_mice_I_Liver_13C_20h_1	160655780	10.5	191.0198	C6H8O7
Citric acid	MP83_mice_I_Pancreas_13C_20h_1	1358161934	10.49	191.0198	C6H8O7
Citric acid	MP83_mice_I_Spleen_13C_20h_1	397584488	10.51	191.0199	C6H8O7
Citric acid	MP83_mice_J_Brain_13C_20h_2	260848013	10.51	191.0198	C6H8O7
Citric acid	MP83_mice_J_Kidney_13C_20h_2	453229911	10.5	191.0199	C6H8O7
Citric acid	MP83_mice_J_Liver_13C_20h_2	217044290	10.49	191.0199	C6H8O7
Citric acid	MP83_mice_J_Pancreas_13C_20h_2	1561840275	10.51	191.0199	C6H8O7
Citric acid	MP83_mice_J_Spleen_13C_20h_2	547495977	10.5	191.02	C6H8O7
Citric acid	MP83_mice_K_Brain_13C_20h_3	436233454	10.5	191.0199	C6H8O7
Citric acid	MP83_mice_K_Kidney_13C_20h_3	619884680	10.49	191.0199	C6H8O7
Citric acid	MP83_mice_K_Liver_13C_20h_3	214764720	10.49	191.0199	C6H8O7
Citric acid	MP83_mice_K_Pancreas_13C_20h_3	1091760452	10.5	191.0199	C6H8O7
Citric acid	MP83_mice_K_Spleen_13C_20h_3	455313368	10.51	191.0199	C6H8O7
Citric acid	MP83_mice_L_Brain_13C_20h_4	331171357	10.5	191.0198	C6H8O7
Citric acid	MP83_mice_L_Kidney_13C_20h_4	632828931	10.5	191.0199	C6H8O7
Citric acid	MP83_mice_L_Liver_13C_20h_4	315745445	10.51	191.0199	C6H8O7
Citric acid	MP83_mice_L_Pancreas_13C_20h_4	1765040758	10.49	191.0199	C6H8O7
Citric acid	MP83_mice_L_Spleen_13C_20h_4	835050265	10.51	191.0199	C6H8O7
Citric acid	Standard	1426563822	10.5	191.0198	C6H8O7
Citric acid	Standard_20171031041049	1447531808	10.51	191.0199	C6H8O7
Citric acid	Standard_20171031194314	1696785760	10.5	191.0198	C6H8O7
Citrulline	Blank_Water_20171031134034	375141	8.57	176.1029	C6H13N3O3
Citrulline	Blank_Water_20171031164159	124808	8.79	176.1031	C6H13N3O3
Citrulline	MP83_mice_A_Brain_13C_1h_1	127128916	8.72	176.1029	C6H13N3O3
Citrulline	MP83_mice_A_Kidney_13C_1h_1	99701086	8.72	176.1029	C6H13N3O3
Citrulline	MP83_mice_A_Liver_13C_1h_1	123224690	8.72	176.1028	C6H13N3O3
Citrulline	MP83_mice_A_Pancreas_13C_1h_1	1096329328	8.73	176.1029	C6H13N3O3
Citrulline	MP83_mice_A_Spleen_13C_1h_1	293368061	8.73	176.1029	C6H13N3O3
Citrulline	MP83_mice_B_Brain_13C_1h_2	115686323	8.73	176.1029	C6H13N3O3
Citrulline	MP83_mice_B_Kidney_13C_1h_2	105113443	8.73	176.1029	C6H13N3O3
Citrulline	MP83_mice_B_Liver_13C_1h_2	137979902	8.73	176.1028	C6H13N3O3
Citrulline	MP83_mice_B_Pancreas_13C_1h_2	941751333	8.71	176.1029	C6H13N3O3
Citrulline	MP83_mice_B_Spleen_13C_1h_2	285034729	8.72	176.1029	C6H13N3O3
Citrulline	MP83_mice_C_Brain_13C_1h_3	119330500	8.73	176.1029	C6H13N3O3
Citrulline	MP83_mice_C_Kidney_13C_1h_3	217882700	8.72	176.1029	C6H13N3O3
Citrulline	MP83_mice_C_Liver_13C_1h_3	166739763	8.72	176.1028	C6H13N3O3
Citrulline	MP83_mice_C_Pancreas_13C_1h_3	1524735715	8.72	176.1029	C6H13N3O3
Citrulline	MP83_mice_C_Spleen_13C_1h_3	425085148	8.71	176.1029	C6H13N3O3
Citrulline	MP83_mice_D_Brain_13C_1h_4	114037404	8.72	176.1029	C6H13N3O3
Citrulline	MP83_mice_D_Kidney_13C_1h_4	195729848	8.74	176.1029	C6H13N3O3
Citrulline	MP83_mice_D_Liver_13C_1h_4	124439979	8.74	176.1029	C6H13N3O3
Citrulline	MP83_mice_D_Pancreas_13C_1h_4	1214921703	8.73	176.1029	C6H13N3O3
Citrulline	MP83_mice_D_Spleen_13C_1h_4	333537484	8.71	176.1029	C6H13N3O3
Citrulline	MP83_mice_E_Brain_13C_3h_1	100732596	8.73	176.1028	C6H13N3O3
Citrulline	MP83_mice_E_Kidney_13C_3h_1	144077171	8.73	176.1029	C6H13N3O3
Citrulline	MP83_mice_E_Liver_13C_3h_1	308408973	8.74	176.1028	C6H13N3O3
Citrulline	MP83_mice_E_Pancreas_13C_3h_1	1250025830	8.73	176.1029	C6H13N3O3
Citrulline	MP83_mice_E_Spleen_13C_3h_1	341850536	8.73	176.1029	C6H13N3O3
Citrulline	MP83_mice_F_Brain_13C_3h_2	139138652	8.72	176.1029	C6H13N3O3
Citrulline	MP83_mice_F_Kidney_13C_3h_2	187900454	8.73	176.1029	C6H13N3O3
Citrulline	MP83_mice_F_Liver_13C_3h_2	248084286	8.72	176.1029	C6H13N3O3
Citrulline	MP83_mice_F_Pancreas_13C_3h_2	1439724968	8.74	176.1029	C6H13N3O3
Citrulline	MP83_mice_F_Spleen_13C_3h_2	386956010	8.72	176.1029	C6H13N3O3
Citrulline	MP83_mice_G_Brain_13C_3h_3	97490909	8.73	176.1029	C6H13N3O3
Citrulline	MP83_mice_G_Kidney_13C_3h_3	144373257	8.72	176.1029	C6H13N3O3
Citrulline	MP83_mice_G_Liver_13C_3h_3	250842202	8.72	176.1028	C6H13N3O3
Citrulline	MP83_mice_G_Pancreas_13C_3h_3	1030917204	8.74	176.1029	C6H13N3O3
Citrulline	MP83_mice_G_Spleen_13C_3h_3	316963457	8.71	176.1029	C6H13N3O3
Citrulline	MP83_mice_H_Brain_13C_3h_4	100737469	8.72	176.1029	C6H13N3O3
Citrulline	MP83_mice_H_Kidney_13C_3h_4	172951219	8.74	176.1029	C6H13N3O3
Citrulline	MP83_mice_H_Liver_13C_3h_4	163367552	8.73	176.1028	C6H13N3O3
Citrulline	MP83_mice_H_Pancreas_13C_3h_4	1403307242	8.72	176.1029	C6H13N3O3
Citrulline	MP83_mice_H_Spleen_13C_3h_4	358650234	8.74	176.1036	C6H13N3O3
Citrulline	MP83_mice_I_Brain_13C_20h_1	206760298	8.72	176.1029	C6H13N3O3
Citrulline	MP83_mice_I_Kidney_13C_20h_1	219978228	8.73	176.1029	C6H13N3O3
Citrulline	MP83_mice_I_Liver_13C_20h_1	266706028	8.72	176.1029	C6H13N3O3
Citrulline	MP83_mice_I_Pancreas_13C_20h_1	1116390568	8.72	176.1029	C6H13N3O3
Citrulline	MP83_mice_I_Spleen_13C_20h_1	411022627	8.73	176.1029	C6H13N3O3
Citrulline	MP83_mice_J_Brain_13C_20h_2	121859623	8.73	176.1029	C6H13N3O3
Citrulline	MP83_mice_J_Kidney_13C_20h_2	126736105	8.72	176.1029	C6H13N3O3
Citrulline	MP83_mice_J_Liver_13C_20h_2	221036704	8.72	176.1029	C6H13N3O3
Citrulline	MP83_mice_J_Pancreas_13C_20h_2	1040443513	8.73	176.1028	C6H13N3O3
Citrulline	MP83_mice_J_Spleen_13C_20h_2	239040037	8.75	176.103	C6H13N3O3
Citrulline	MP83_mice_K_Brain_13C_20h_3	161823643	8.72	176.1029	C6H13N3O3
Citrulline	MP83_mice_K_Kidney_13C_20h_3	195823789	8.73	176.1029	C6H13N3O3
Citrulline	MP83_mice_K_Liver_13C_20h_3	323342209	8.73	176.1029	C6H13N3O3
Citrulline	MP83_mice_K_Pancreas_13C_20h_3	893084044	8.73	176.1029	C6H13N3O3
Citrulline	MP83_mice_K_Spleen_13C_20h_3	338827942	8.72	176.1029	C6H13N3O3
Citrulline	MP83_mice_L_Brain_13C_20h_4	169113036	8.72	176.1029	C6H13N3O3
Citrulline	MP83_mice_L_Kidney_13C_20h_4	185874110	8.73	176.1029	C6H13N3O3
Citrulline	MP83_mice_L_Liver_13C_20h_4	312993185	8.73	176.1029	C6H13N3O3
Citrulline	MP83_mice_L_Pancreas_13C_20h_4	1311965367	8.71	176.1029	C6H13N3O3
Citrulline	MP83_mice_L_Spleen_13C_20h_4	477520555	8.71	176.1029	C6H13N3O3
Citrulline	Standard	300743	8.76	176.1031	C6H13N3O3
Citrulline	Standard_20171031041049	1134162	8.72	176.1031	C6H13N3O3
Citrulline	Standard_20171031194314	750973	8.73	176.1027	C6H13N3O3
CMP	MP83_mice_A_Brain_13C_1h_1	10194290	9.1	322.0445	C9H14N3O8P
CMP	MP83_mice_A_Kidney_13C_1h_1	4597622	9.12	322.0448	C9H14N3O8P
CMP	MP83_mice_A_Liver_13C_1h_1	8969076	9.12	322.045	C9H14N3O8P
CMP	MP83_mice_A_Pancreas_13C_1h_1	4124970	9.12	322.045	C9H14N3O8P
CMP	MP83_mice_A_Spleen_13C_1h_1	8239039	9.13	322.0452	C9H14N3O8P
CMP	MP83_mice_B_Brain_13C_1h_2	11585668	9.11	322.0448	C9H14N3O8P
CMP	MP83_mice_B_Kidney_13C_1h_2	5585685	9.1	322.0446	C9H14N3O8P
CMP	MP83_mice_B_Liver_13C_1h_2	10754164	9.11	322.0447	C9H14N3O8P
CMP	MP83_mice_B_Pancreas_13C_1h_2	5811304	9.09	322.0445	C9H14N3O8P
CMP	MP83_mice_B_Spleen_13C_1h_2	7370662	9.13	322.0455	C9H14N3O8P
CMP	MP83_mice_C_Brain_13C_1h_3	9840391	9.11	322.0445	C9H14N3O8P
CMP	MP83_mice_C_Kidney_13C_1h_3	4783477	9.08	322.0447	C9H14N3O8P
CMP	MP83_mice_C_Liver_13C_1h_3	9406513	9.1	322.045	C9H14N3O8P
CMP	MP83_mice_C_Pancreas_13C_1h_3	5780409	9.11	322.0447	C9H14N3O8P
CMP	MP83_mice_C_Spleen_13C_1h_3	7834793	9.09	322.0445	C9H14N3O8P
CMP	MP83_mice_D_Brain_13C_1h_4	9987991	9.12	322.0448	C9H14N3O8P
CMP	MP83_mice_D_Kidney_13C_1h_4	5040702	9.13	322.045	C9H14N3O8P
CMP	MP83_mice_D_Liver_13C_1h_4	9478615	9.12	322.0446	C9H14N3O8P
CMP	MP83_mice_D_Pancreas_13C_1h_4	5779743	9.1	322.0448	C9H14N3O8P
CMP	MP83_mice_D_Spleen_13C_1h_4	7175135	9.11	322.0452	C9H14N3O8P
CMP	MP83_mice_E_Brain_13C_3h_1	9146830	9.13	322.045	C9H14N3O8P
CMP	MP83_mice_E_Kidney_13C_3h_1	5279161	9.11	322.045	C9H14N3O8P
CMP	MP83_mice_E_Liver_13C_3h_1	8812571	9.12	322.0449	C9H14N3O8P
CMP	MP83_mice_E_Pancreas_13C_3h_1	6507184	9.11	322.0449	C9H14N3O8P
CMP	MP83_mice_E_Spleen_13C_3h_1	8779306	9.12	322.0448	C9H14N3O8P
CMP	MP83_mice_F_Brain_13C_3h_2	8480752	9.11	322.0444	C9H14N3O8P
CMP	MP83_mice_F_Kidney_13C_3h_2	4708206	9.13	322.0451	C9H14N3O8P
CMP	MP83_mice_F_Liver_13C_3h_2	8508553	9.11	322.0445	C9H14N3O8P
CMP	MP83_mice_F_Pancreas_13C_3h_2	4956567	9.13	322.0452	C9H14N3O8P
CMP	MP83_mice_F_Spleen_13C_3h_2	8488795	9.1	322.0452	C9H14N3O8P
CMP	MP83_mice_G_Brain_13C_3h_3	9129783	9.12	322.0448	C9H14N3O8P
CMP	MP83_mice_G_Kidney_13C_3h_3	4182645	9.1	322.0446	C9H14N3O8P
CMP	MP83_mice_G_Liver_13C_3h_3	7620371	9.1	322.0447	C9H14N3O8P
CMP	MP83_mice_G_Pancreas_13C_3h_3	5269186	9.1	322.0446	C9H14N3O8P
CMP	MP83_mice_G_Spleen_13C_3h_3	6573636	9.1	322.045	C9H14N3O8P
CMP	MP83_mice_H_Brain_13C_3h_4	8787305	9.1	322.0446	C9H14N3O8P
CMP	MP83_mice_H_Kidney_13C_3h_4	5173181	9.12	322.0447	C9H14N3O8P
CMP	MP83_mice_H_Liver_13C_3h_4	6695633	9.11	322.045	C9H14N3O8P
CMP	MP83_mice_H_Pancreas_13C_3h_4	5260419	9.12	322.0447	C9H14N3O8P
CMP	MP83_mice_H_Spleen_13C_3h_4	9317903	9.13	322.0453	C9H14N3O8P
CMP	MP83_mice_I_Brain_13C_20h_1	8451082	9.12	322.0447	C9H14N3O8P
CMP	MP83_mice_I_Kidney_13C_20h_1	4948047	9.11	322.0446	C9H14N3O8P
CMP	MP83_mice_I_Liver_13C_20h_1	8003144	9.1	322.0446	C9H14N3O8P
CMP	MP83_mice_I_Pancreas_13C_20h_1	5529769	9.1	322.0453	C9H14N3O8P
CMP	MP83_mice_I_Spleen_13C_20h_1	5730783	9.12	322.0449	C9H14N3O8P
CMP	MP83_mice_J_Brain_13C_20h_2	7565197	9.13	322.0447	C9H14N3O8P
CMP	MP83_mice_J_Kidney_13C_20h_2	4881258	9.11	322.0449	C9H14N3O8P
CMP	MP83_mice_J_Liver_13C_20h_2	9453551	9.1	322.0447	C9H14N3O8P
CMP	MP83_mice_J_Pancreas_13C_20h_2	4803494	9.13	322.0446	C9H14N3O8P
CMP	MP83_mice_J_Spleen_13C_20h_2	7450373	9.12	322.0453	C9H14N3O8P
CMP	MP83_mice_K_Brain_13C_20h_3	7887860	9.12	322.045	C9H14N3O8P
CMP	MP83_mice_K_Kidney_13C_20h_3	3909723	9.11	322.0447	C9H14N3O8P
CMP	MP83_mice_K_Liver_13C_20h_3	8410493	9.11	322.0446	C9H14N3O8P
CMP	MP83_mice_K_Pancreas_13C_20h_3	4792533	9.13	322.0451	C9H14N3O8P
CMP	MP83_mice_K_Spleen_13C_20h_3	6437347	9.1	322.0445	C9H14N3O8P
CMP	MP83_mice_L_Brain_13C_20h_4	7690244	9.1	322.0446	C9H14N3O8P
CMP	MP83_mice_L_Kidney_13C_20h_4	4879181	9.12	322.0451	C9H14N3O8P
CMP	MP83_mice_L_Liver_13C_20h_4	9458396	9.12	322.0448	C9H14N3O8P
CMP	MP83_mice_L_Pancreas_13C_20h_4	6575886	9.09	322.0449	C9H14N3O8P
CMP	MP83_mice_L_Spleen_13C_20h_4	6506605	9.12	322.0448	C9H14N3O8P
Creatine	Blank_Water_20171031134034	246718	7.71	130.0622	C4H9N3O2
Creatine	MP83_mice_A_Brain_13C_1h_1	1601452228	7.75	130.0622	C4H9N3O2
Creatine	MP83_mice_A_Kidney_13C_1h_1	146183934	7.76	130.0621	C4H9N3O2
Creatine	MP83_mice_A_Liver_13C_1h_1	21344948	7.77	130.0621	C4H9N3O2
Creatine	MP83_mice_A_Pancreas_13C_1h_1	769616936	7.76	130.062	C4H9N3O2
Creatine	MP83_mice_A_Spleen_13C_1h_1	124759631	7.75	130.062	C4H9N3O2
Creatine	MP83_mice_B_Brain_13C_1h_2	1546660038	7.76	130.062	C4H9N3O2
Creatine	MP83_mice_B_Kidney_13C_1h_2	148086033	7.76	130.0621	C4H9N3O2
Creatine	MP83_mice_B_Liver_13C_1h_2	26754315	7.75	130.0619	C4H9N3O2
Creatine	MP83_mice_B_Pancreas_13C_1h_2	810955197	7.74	130.062	C4H9N3O2
Creatine	MP83_mice_B_Spleen_13C_1h_2	128004934	7.76	130.0621	C4H9N3O2
Creatine	MP83_mice_C_Brain_13C_1h_3	1593430493	7.77	130.062	C4H9N3O2
Creatine	MP83_mice_C_Kidney_13C_1h_3	132381596	7.76	130.0621	C4H9N3O2
Creatine	MP83_mice_C_Liver_13C_1h_3	25856829	7.74	130.0621	C4H9N3O2
Creatine	MP83_mice_C_Pancreas_13C_1h_3	1053138997	7.75	130.062	C4H9N3O2
Creatine	MP83_mice_C_Spleen_13C_1h_3	134901178	7.76	130.0621	C4H9N3O2
Creatine	MP83_mice_D_Brain_13C_1h_4	1583330215	7.75	130.062	C4H9N3O2
Creatine	MP83_mice_D_Kidney_13C_1h_4	181993673	7.77	130.062	C4H9N3O2
Creatine	MP83_mice_D_Liver_13C_1h_4	33950785	7.78	130.0621	C4H9N3O2
Creatine	MP83_mice_D_Pancreas_13C_1h_4	927486353	7.77	130.0621	C4H9N3O2
Creatine	MP83_mice_D_Spleen_13C_1h_4	127456247	7.75	130.0621	C4H9N3O2
Creatine	MP83_mice_E_Brain_13C_3h_1	1688386356	7.76	130.0621	C4H9N3O2
Creatine	MP83_mice_E_Kidney_13C_3h_1	171631154	7.77	130.0621	C4H9N3O2
Creatine	MP83_mice_E_Liver_13C_3h_1	31248559	7.78	130.0621	C4H9N3O2
Creatine	MP83_mice_E_Pancreas_13C_3h_1	843981378	7.75	130.062	C4H9N3O2
Creatine	MP83_mice_E_Spleen_13C_3h_1	149728263	7.75	130.0621	C4H9N3O2
Creatine	MP83_mice_F_Brain_13C_3h_2	1709068871	7.76	130.0619	C4H9N3O2
Creatine	MP83_mice_F_Kidney_13C_3h_2	143887337	7.77	130.062	C4H9N3O2
Creatine	MP83_mice_F_Liver_13C_3h_2	35798593	7.75	130.0621	C4H9N3O2
Creatine	MP83_mice_F_Pancreas_13C_3h_2	913801136	7.76	130.0619	C4H9N3O2
Creatine	MP83_mice_F_Spleen_13C_3h_2	130352224	7.75	130.0621	C4H9N3O2
Creatine	MP83_mice_G_Brain_13C_3h_3	1591963175	7.76	130.0621	C4H9N3O2
Creatine	MP83_mice_G_Kidney_13C_3h_3	166319037	7.75	130.0622	C4H9N3O2
Creatine	MP83_mice_G_Liver_13C_3h_3	33405734	7.76	130.0621	C4H9N3O2
Creatine	MP83_mice_G_Pancreas_13C_3h_3	688839469	7.77	130.062	C4H9N3O2
Creatine	MP83_mice_G_Spleen_13C_3h_3	125118067	7.74	130.0621	C4H9N3O2
Creatine	MP83_mice_H_Brain_13C_3h_4	1661363415	7.75	130.062	C4H9N3O2
Creatine	MP83_mice_H_Kidney_13C_3h_4	250344838	7.76	130.0621	C4H9N3O2
Creatine	MP83_mice_H_Liver_13C_3h_4	42826759	7.76	130.062	C4H9N3O2
Creatine	MP83_mice_H_Pancreas_13C_3h_4	1019601205	7.76	130.062	C4H9N3O2
Creatine	MP83_mice_H_Spleen_13C_3h_4	159127416	7.76	130.0621	C4H9N3O2
Creatine	MP83_mice_I_Brain_13C_20h_1	1710864259	7.75	130.0621	C4H9N3O2
Creatine	MP83_mice_I_Kidney_13C_20h_1	189534620	7.76	130.062	C4H9N3O2
Creatine	MP83_mice_I_Liver_13C_20h_1	28243084	7.76	130.0621	C4H9N3O2
Creatine	MP83_mice_I_Pancreas_13C_20h_1	832039957	7.76	130.0621	C4H9N3O2
Creatine	MP83_mice_I_Spleen_13C_20h_1	132437555	7.76	130.0621	C4H9N3O2
Creatine	MP83_mice_J_Brain_13C_20h_2	1656344347	7.76	130.062	C4H9N3O2
Creatine	MP83_mice_J_Kidney_13C_20h_2	408516647	7.76	130.062	C4H9N3O2
Creatine	MP83_mice_J_Liver_13C_20h_2	56216148	7.75	130.062	C4H9N3O2
Creatine	MP83_mice_J_Pancreas_13C_20h_2	853252105	7.76	130.0621	C4H9N3O2
Creatine	MP83_mice_J_Spleen_13C_20h_2	176595244	7.77	130.0621	C4H9N3O2
Creatine	MP83_mice_K_Brain_13C_20h_3	1676229880	7.76	130.062	C4H9N3O2
Creatine	MP83_mice_K_Kidney_13C_20h_3	129008245	7.76	130.0621	C4H9N3O2
Creatine	MP83_mice_K_Liver_13C_20h_3	27941096	7.75	130.062	C4H9N3O2
Creatine	MP83_mice_K_Pancreas_13C_20h_3	654012365	7.77	130.0621	C4H9N3O2
Creatine	MP83_mice_K_Spleen_13C_20h_3	122259354	7.76	130.062	C4H9N3O2
Creatine	MP83_mice_L_Brain_13C_20h_4	1591814977	7.75	130.062	C4H9N3O2
Creatine	MP83_mice_L_Kidney_13C_20h_4	329469447	7.77	130.062	C4H9N3O2
Creatine	MP83_mice_L_Liver_13C_20h_4	60763159	7.76	130.0618	C4H9N3O2
Creatine	MP83_mice_L_Pancreas_13C_20h_4	636172225	7.77	130.062	C4H9N3O2
Creatine	MP83_mice_L_Spleen_13C_20h_4	146860433	7.75	130.062	C4H9N3O2
Creatine	Standard_20171031041049	161516	7.76	130.062	C4H9N3O2
Creatine	Standard_20171031194314	386982	7.78	130.0621	C4H9N3O2
Creatine-phosphate	MP83_mice_A_Brain_13C_1h_1	20572622	8.77	210.0286	C4H10N3O5P
Creatine-phosphate	MP83_mice_A_Kidney_13C_1h_1	19049375	8.79	210.0285	C4H10N3O5P
Creatine-phosphate	MP83_mice_A_Liver_13C_1h_1	8636359	8.78	210.0286	C4H10N3O5P
Creatine-phosphate	MP83_mice_A_Pancreas_13C_1h_1	119264486	8.79	210.0287	C4H10N3O5P
Creatine-phosphate	MP83_mice_A_Spleen_13C_1h_1	23026621	8.79	210.0286	C4H10N3O5P
Creatine-phosphate	MP83_mice_B_Brain_13C_1h_2	14200019	8.78	210.0286	C4H10N3O5P
Creatine-phosphate	MP83_mice_B_Kidney_13C_1h_2	16271007	8.77	210.0286	C4H10N3O5P
Creatine-phosphate	MP83_mice_B_Liver_13C_1h_2	8376307	8.79	210.0286	C4H10N3O5P
Creatine-phosphate	MP83_mice_B_Pancreas_13C_1h_2	157350220	8.76	210.0286	C4H10N3O5P
Creatine-phosphate	MP83_mice_B_Spleen_13C_1h_2	23713531	8.79	210.0286	C4H10N3O5P
Creatine-phosphate	MP83_mice_C_Brain_13C_1h_3	10441508	8.78	210.0287	C4H10N3O5P
Creatine-phosphate	MP83_mice_C_Kidney_13C_1h_3	12770544	8.76	210.0286	C4H10N3O5P
Creatine-phosphate	MP83_mice_C_Liver_13C_1h_3	8594957	8.77	210.0286	C4H10N3O5P
Creatine-phosphate	MP83_mice_C_Pancreas_13C_1h_3	151081120	8.79	210.0286	C4H10N3O5P
Creatine-phosphate	MP83_mice_C_Spleen_13C_1h_3	15751670	8.76	210.0286	C4H10N3O5P
Creatine-phosphate	MP83_mice_D_Brain_13C_1h_4	18807616	8.78	210.0286	C4H10N3O5P
Creatine-phosphate	MP83_mice_D_Kidney_13C_1h_4	18799451	8.81	210.0286	C4H10N3O5P
Creatine-phosphate	MP83_mice_D_Liver_13C_1h_4	10427895	8.81	210.0285	C4H10N3O5P
Creatine-phosphate	MP83_mice_D_Pancreas_13C_1h_4	132331605	8.77	210.0286	C4H10N3O5P
Creatine-phosphate	MP83_mice_D_Spleen_13C_1h_4	25816075	8.77	210.0286	C4H10N3O5P
Creatine-phosphate	MP83_mice_E_Brain_13C_3h_1	11740873	8.79	210.0286	C4H10N3O5P
Creatine-phosphate	MP83_mice_E_Kidney_13C_3h_1	9135663	8.78	210.0286	C4H10N3O5P
Creatine-phosphate	MP83_mice_E_Liver_13C_3h_1	6563486	8.8	210.0286	C4H10N3O5P
Creatine-phosphate	MP83_mice_E_Pancreas_13C_3h_1	125005808	8.77	210.0287	C4H10N3O5P
Creatine-phosphate	MP83_mice_E_Spleen_13C_3h_1	20187089	8.78	210.0285	C4H10N3O5P
Creatine-phosphate	MP83_mice_F_Brain_13C_3h_2	31986197	8.79	210.0287	C4H10N3O5P
Creatine-phosphate	MP83_mice_F_Kidney_13C_3h_2	9217354	8.81	210.0286	C4H10N3O5P
Creatine-phosphate	MP83_mice_F_Liver_13C_3h_2	7061923	8.77	210.0286	C4H10N3O5P
Creatine-phosphate	MP83_mice_F_Pancreas_13C_3h_2	93572801	8.79	210.0287	C4H10N3O5P
Creatine-phosphate	MP83_mice_F_Spleen_13C_3h_2	16754237	8.77	210.0286	C4H10N3O5P
Creatine-phosphate	MP83_mice_G_Brain_13C_3h_3	19042292	8.79	210.0286	C4H10N3O5P
Creatine-phosphate	MP83_mice_G_Kidney_13C_3h_3	13163996	8.78	210.0286	C4H10N3O5P
Creatine-phosphate	MP83_mice_G_Liver_13C_3h_3	6914564	8.77	210.0286	C4H10N3O5P
Creatine-phosphate	MP83_mice_G_Pancreas_13C_3h_3	102109850	8.79	210.0286	C4H10N3O5P
Creatine-phosphate	MP83_mice_G_Spleen_13C_3h_3	33583393	8.78	210.0286	C4H10N3O5P
Creatine-phosphate	MP83_mice_H_Brain_13C_3h_4	19974954	8.78	210.0286	C4H10N3O5P
Creatine-phosphate	MP83_mice_H_Kidney_13C_3h_4	14027771	8.79	210.0286	C4H10N3O5P
Creatine-phosphate	MP83_mice_H_Liver_13C_3h_4	6911165	8.76	210.0286	C4H10N3O5P
Creatine-phosphate	MP83_mice_H_Pancreas_13C_3h_4	149982403	8.78	210.0287	C4H10N3O5P
Creatine-phosphate	MP83_mice_H_Spleen_13C_3h_4	14052923	8.8	210.0286	C4H10N3O5P
Creatine-phosphate	MP83_mice_I_Brain_13C_20h_1	17551778	8.8	210.0286	C4H10N3O5P
Creatine-phosphate	MP83_mice_I_Kidney_13C_20h_1	13515333	8.78	210.0286	C4H10N3O5P
Creatine-phosphate	MP83_mice_I_Liver_13C_20h_1	4869330	8.78	210.0286	C4H10N3O5P
Creatine-phosphate	MP83_mice_I_Pancreas_13C_20h_1	73620870	8.78	210.0286	C4H10N3O5P
Creatine-phosphate	MP83_mice_I_Spleen_13C_20h_1	27916147	8.8	210.0286	C4H10N3O5P
Creatine-phosphate	MP83_mice_J_Brain_13C_20h_2	10668896	8.78	210.0286	C4H10N3O5P
Creatine-phosphate	MP83_mice_J_Kidney_13C_20h_2	17565905	8.79	210.0286	C4H10N3O5P
Creatine-phosphate	MP83_mice_J_Liver_13C_20h_2	16107116	8.77	210.0285	C4H10N3O5P
Creatine-phosphate	MP83_mice_J_Pancreas_13C_20h_2	73010543	8.8	210.0287	C4H10N3O5P
Creatine-phosphate	MP83_mice_J_Spleen_13C_20h_2	12114078	8.8	210.0286	C4H10N3O5P
Creatine-phosphate	MP83_mice_K_Brain_13C_20h_3	9754238	8.79	210.0287	C4H10N3O5P
Creatine-phosphate	MP83_mice_K_Kidney_13C_20h_3	10260522	8.77	210.0286	C4H10N3O5P
Creatine-phosphate	MP83_mice_K_Liver_13C_20h_3	5886874	8.78	210.0286	C4H10N3O5P
Creatine-phosphate	MP83_mice_K_Pancreas_13C_20h_3	84611407	8.78	210.0287	C4H10N3O5P
Creatine-phosphate	MP83_mice_K_Spleen_13C_20h_3	24791989	8.78	210.0286	C4H10N3O5P
Creatine-phosphate	MP83_mice_L_Brain_13C_20h_4	8458911	8.77	210.0287	C4H10N3O5P
Creatine-phosphate	MP83_mice_L_Kidney_13C_20h_4	18766887	8.79	210.0286	C4H10N3O5P
Creatine-phosphate	MP83_mice_L_Liver_13C_20h_4	17893267	8.8	210.0286	C4H10N3O5P
Creatine-phosphate	MP83_mice_L_Pancreas_13C_20h_4	104836548	8.77	210.0287	C4H10N3O5P
Creatine-phosphate	MP83_mice_L_Spleen_13C_20h_4	30301464	8.78	210.0286	C4H10N3O5P
Creatine-phosphate	Standard_20171031041049	27531	8.79		C4H10N3O5P
Creatinine	Blank_Water_20171031134034	1170652	3.14	114.0662	C4H7N3O
Creatinine	Blank_Water_20171031200912	554413	3.04	114.0662	C4H7N3O
Creatinine	MP83_mice_A_Brain_13C_1h_1	562284431	3.27	114.0662	C4H7N3O
Creatinine	MP83_mice_A_Kidney_13C_1h_1	418653500	3.27	114.0662	C4H7N3O
Creatinine	MP83_mice_A_Liver_13C_1h_1	253524305	3.27	114.0662	C4H7N3O
Creatinine	MP83_mice_A_Pancreas_13C_1h_1	432804348	3.27	114.0662	C4H7N3O
Creatinine	MP83_mice_A_Spleen_13C_1h_1	355582023	3.26	114.0662	C4H7N3O
Creatinine	MP83_mice_B_Brain_13C_1h_2	532164383	3.27	114.0662	C4H7N3O
Creatinine	MP83_mice_B_Kidney_13C_1h_2	458881942	3.27	114.0662	C4H7N3O
Creatinine	MP83_mice_B_Liver_13C_1h_2	216118559	3.27	114.0662	C4H7N3O
Creatinine	MP83_mice_B_Pancreas_13C_1h_2	434224179	3.27	114.0662	C4H7N3O
Creatinine	MP83_mice_B_Spleen_13C_1h_2	319575552	3.26	114.0662	C4H7N3O
Creatinine	MP83_mice_C_Brain_13C_1h_3	538383015	3.26	114.0662	C4H7N3O
Creatinine	MP83_mice_C_Kidney_13C_1h_3	1237650275	3.27	114.0662	C4H7N3O
Creatinine	MP83_mice_C_Liver_13C_1h_3	296706710	3.28	114.0662	C4H7N3O
Creatinine	MP83_mice_C_Pancreas_13C_1h_3	529575157	3.27	114.0662	C4H7N3O
Creatinine	MP83_mice_C_Spleen_13C_1h_3	374020726	3.27	114.0662	C4H7N3O
Creatinine	MP83_mice_D_Brain_13C_1h_4	543485097	3.28	114.0662	C4H7N3O
Creatinine	MP83_mice_D_Kidney_13C_1h_4	1435443552	3.27	114.0662	C4H7N3O
Creatinine	MP83_mice_D_Liver_13C_1h_4	232698883	3.26	114.0662	C4H7N3O
Creatinine	MP83_mice_D_Pancreas_13C_1h_4	514716636	3.27	114.0662	C4H7N3O
Creatinine	MP83_mice_D_Spleen_13C_1h_4	344076134	3.27	114.0662	C4H7N3O
Creatinine	MP83_mice_E_Brain_13C_3h_1	523860874	3.27	114.0662	C4H7N3O
Creatinine	MP83_mice_E_Kidney_13C_3h_1	600864581	3.28	114.0662	C4H7N3O
Creatinine	MP83_mice_E_Liver_13C_3h_1	296240253	3.26	114.0662	C4H7N3O
Creatinine	MP83_mice_E_Pancreas_13C_3h_1	442388604	3.26	114.0662	C4H7N3O
Creatinine	MP83_mice_E_Spleen_13C_3h_1	348938580	3.26	114.0662	C4H7N3O
Creatinine	MP83_mice_F_Brain_13C_3h_2	666203365	3.28	114.0662	C4H7N3O
Creatinine	MP83_mice_F_Kidney_13C_3h_2	1200136905	3.27	114.0662	C4H7N3O
Creatinine	MP83_mice_F_Liver_13C_3h_2	295946462	3.26	114.0662	C4H7N3O
Creatinine	MP83_mice_F_Pancreas_13C_3h_2	538164310	3.26	114.0662	C4H7N3O
Creatinine	MP83_mice_F_Spleen_13C_3h_2	379945985	3.26	114.0662	C4H7N3O
Creatinine	MP83_mice_G_Brain_13C_3h_3	446009927	3.27	114.0662	C4H7N3O
Creatinine	MP83_mice_G_Kidney_13C_3h_3	552784207	3.26	114.0662	C4H7N3O
Creatinine	MP83_mice_G_Liver_13C_3h_3	292109041	3.27	114.0662	C4H7N3O
Creatinine	MP83_mice_G_Pancreas_13C_3h_3	364270656	3.26	114.0662	C4H7N3O
Creatinine	MP83_mice_G_Spleen_13C_3h_3	337070758	3.27	114.0662	C4H7N3O
Creatinine	MP83_mice_H_Brain_13C_3h_4	522991653	3.27	114.0662	C4H7N3O
Creatinine	MP83_mice_H_Kidney_13C_3h_4	974574725	3.26	114.0662	C4H7N3O
Creatinine	MP83_mice_H_Liver_13C_3h_4	336652230	3.26	114.0662	C4H7N3O
Creatinine	MP83_mice_H_Pancreas_13C_3h_4	556362652	3.26	114.0662	C4H7N3O
Creatinine	MP83_mice_H_Spleen_13C_3h_4	396581359	3.26	114.0662	C4H7N3O
Creatinine	MP83_mice_I_Brain_13C_20h_1	620880269	3.27	114.0662	C4H7N3O
Creatinine	MP83_mice_I_Kidney_13C_20h_1	1341314786	3.27	114.0662	C4H7N3O
Creatinine	MP83_mice_I_Liver_13C_20h_1	350156856	3.26	114.0662	C4H7N3O
Creatinine	MP83_mice_I_Pancreas_13C_20h_1	496364492	3.25	114.0662	C4H7N3O
Creatinine	MP83_mice_I_Spleen_13C_20h_1	379326580	3.26	114.0662	C4H7N3O
Creatinine	MP83_mice_J_Brain_13C_20h_2	520941899	3.28	114.0662	C4H7N3O
Creatinine	MP83_mice_J_Kidney_13C_20h_2	648528124	3.26	114.0662	C4H7N3O
Creatinine	MP83_mice_J_Liver_13C_20h_2	274058838	3.25	114.0662	C4H7N3O
Creatinine	MP83_mice_J_Pancreas_13C_20h_2	475119990	3.27	114.0662	C4H7N3O
Creatinine	MP83_mice_J_Spleen_13C_20h_2	312820242	3.26	114.0662	C4H7N3O
Creatinine	MP83_mice_K_Brain_13C_20h_3	645016066	3.26	114.0662	C4H7N3O
Creatinine	MP83_mice_K_Kidney_13C_20h_3	1194185733	3.26	114.0662	C4H7N3O
Creatinine	MP83_mice_K_Liver_13C_20h_3	350355280	3.27	114.0662	C4H7N3O
Creatinine	MP83_mice_K_Pancreas_13C_20h_3	458113475	3.27	114.0662	C4H7N3O
Creatinine	MP83_mice_K_Spleen_13C_20h_3	405259540	3.28	114.0662	C4H7N3O
Creatinine	MP83_mice_L_Brain_13C_20h_4	596486701	3.28	114.0662	C4H7N3O
Creatinine	MP83_mice_L_Kidney_13C_20h_4	548644205	3.26	114.0662	C4H7N3O
Creatinine	MP83_mice_L_Liver_13C_20h_4	359320876	3.26	114.0662	C4H7N3O
Creatinine	MP83_mice_L_Pancreas_13C_20h_4	482098361	3.28	114.0662	C4H7N3O
Creatinine	MP83_mice_L_Spleen_13C_20h_4	462611000	3.27	114.0662	C4H7N3O
Creatinine	Standard	6248808	3.25	114.0662	C4H7N3O
Creatinine	Standard_20171031041049	6635928	3.25	114.0662	C4H7N3O
Creatinine	Standard_20171031194314	6145097	3.26	114.0662	C4H7N3O
CTP	MP83_mice_A_Brain_13C_1h_1	30429	10.88	481.9773	C9H16N3O14P3
CTP	MP83_mice_A_Kidney_13C_1h_1	257623	10.86	481.9772	C9H16N3O14P3
CTP	MP83_mice_A_Liver_13C_1h_1	321236	10.88	481.977	C9H16N3O14P3
CTP	MP83_mice_A_Pancreas_13C_1h_1	280387	10.91	481.9781	C9H16N3O14P3
CTP	MP83_mice_A_Spleen_13C_1h_1	927608	10.85	481.9775	C9H16N3O14P3
CTP	MP83_mice_B_Brain_13C_1h_2	186734	10.88	481.9777	C9H16N3O14P3
CTP	MP83_mice_B_Kidney_13C_1h_2	112028	10.86	481.9763	C9H16N3O14P3
CTP	MP83_mice_B_Liver_13C_1h_2	117249	10.88	481.9772	C9H16N3O14P3
CTP	MP83_mice_B_Pancreas_13C_1h_2	623609	10.88	481.9776	C9H16N3O14P3
CTP	MP83_mice_B_Spleen_13C_1h_2	1099311	10.87	481.9777	C9H16N3O14P3
CTP	MP83_mice_C_Brain_13C_1h_3	7594	10.84	481.9776	C9H16N3O14P3
CTP	MP83_mice_C_Kidney_13C_1h_3	110929	10.88	481.9789	C9H16N3O14P3
CTP	MP83_mice_C_Liver_13C_1h_3	190633	10.89	481.9767	C9H16N3O14P3
CTP	MP83_mice_C_Pancreas_13C_1h_3	399149	10.88	481.9784	C9H16N3O14P3
CTP	MP83_mice_C_Spleen_13C_1h_3	522135	10.86	481.9776	C9H16N3O14P3
CTP	MP83_mice_D_Brain_13C_1h_4	234340	10.85	481.9761	C9H16N3O14P3
CTP	MP83_mice_D_Kidney_13C_1h_4	245416	10.87	481.9778	C9H16N3O14P3
CTP	MP83_mice_D_Liver_13C_1h_4	243164	10.88	481.9759	C9H16N3O14P3
CTP	MP83_mice_D_Pancreas_13C_1h_4	714106	10.87	481.9767	C9H16N3O14P3
CTP	MP83_mice_D_Spleen_13C_1h_4	720980	10.87	481.9774	C9H16N3O14P3
CTP	MP83_mice_E_Pancreas_13C_3h_1	330330	10.87	481.9774	C9H16N3O14P3
CTP	MP83_mice_E_Spleen_13C_3h_1	543328	10.88	481.9772	C9H16N3O14P3
CTP	MP83_mice_F_Liver_13C_3h_2	64251	10.88	481.9771	C9H16N3O14P3
CTP	MP83_mice_F_Pancreas_13C_3h_2	154397	10.91	481.9778	C9H16N3O14P3
CTP	MP83_mice_F_Spleen_13C_3h_2	528924	10.89	481.977	C9H16N3O14P3
CTP	MP83_mice_G_Brain_13C_3h_3	5826	10.9	481.9753	C9H16N3O14P3
CTP	MP83_mice_G_Kidney_13C_3h_3	58933	10.94	481.9788	C9H16N3O14P3
CTP	MP83_mice_G_Liver_13C_3h_3	30020	10.89	481.9771	C9H16N3O14P3
CTP	MP83_mice_G_Pancreas_13C_3h_3	336289	10.87	481.9773	C9H16N3O14P3
CTP	MP83_mice_G_Spleen_13C_3h_3	1085148	10.86	481.9772	C9H16N3O14P3
CTP	MP83_mice_H_Kidney_13C_3h_4	54085	10.86	481.9778	C9H16N3O14P3
CTP	MP83_mice_H_Liver_13C_3h_4	31144	10.88	481.9787	C9H16N3O14P3
CTP	MP83_mice_H_Pancreas_13C_3h_4	1251750	10.87	481.9774	C9H16N3O14P3
CTP	MP83_mice_H_Spleen_13C_3h_4	843033	10.87	481.9776	C9H16N3O14P3
CTP	MP83_mice_I_Kidney_13C_20h_1	116784	10.84	481.9785	C9H16N3O14P3
CTP	MP83_mice_I_Liver_13C_20h_1	162449	10.91	481.978	C9H16N3O14P3
CTP	MP83_mice_I_Pancreas_13C_20h_1	347628	10.89	481.9764	C9H16N3O14P3
CTP	MP83_mice_I_Spleen_13C_20h_1	704772	10.88	481.9781	C9H16N3O14P3
CTP	MP83_mice_J_Kidney_13C_20h_2	15423	10.93		C9H16N3O14P3
CTP	MP83_mice_J_Liver_13C_20h_2	289544	10.9	481.9768	C9H16N3O14P3
CTP	MP83_mice_J_Pancreas_13C_20h_2	343629	10.9	481.9768	C9H16N3O14P3
CTP	MP83_mice_J_Spleen_13C_20h_2	500903	10.87	481.9778	C9H16N3O14P3
CTP	MP83_mice_K_Kidney_13C_20h_3	40353	10.91	481.9778	C9H16N3O14P3
CTP	MP83_mice_K_Liver_13C_20h_3	145433	10.88	481.9781	C9H16N3O14P3
CTP	MP83_mice_K_Pancreas_13C_20h_3	245333	10.87	481.9775	C9H16N3O14P3
CTP	MP83_mice_K_Spleen_13C_20h_3	670982	10.86	481.977	C9H16N3O14P3
CTP	MP83_mice_L_Brain_13C_20h_4	5168	10.92	481.9784	C9H16N3O14P3
CTP	MP83_mice_L_Kidney_13C_20h_4	23855	10.9	481.9776	C9H16N3O14P3
CTP	MP83_mice_L_Liver_13C_20h_4	121956	10.91	481.9781	C9H16N3O14P3
CTP	MP83_mice_L_Pancreas_13C_20h_4	923067	10.87	481.977	C9H16N3O14P3
CTP	MP83_mice_L_Spleen_13C_20h_4	710383	10.88	481.9767	C9H16N3O14P3
Cys-Gly	MP83_mice_A_Brain_13C_1h_1	67020	7.79	177.0342	C5H10N2O3S
Cys-Gly	MP83_mice_A_Kidney_13C_1h_1	377720	7.86	177.0336	C5H10N2O3S
Cys-Gly	MP83_mice_A_Liver_13C_1h_1	1079774	7.83	177.0336	C5H10N2O3S
Cys-Gly	MP83_mice_A_Pancreas_13C_1h_1	144648	7.8	177.0338	C5H10N2O3S
Cys-Gly	MP83_mice_A_Spleen_13C_1h_1	569190	7.83	177.0344	C5H10N2O3S
Cys-Gly	MP83_mice_B_Kidney_13C_1h_2	367391	7.82	177.0341	C5H10N2O3S
Cys-Gly	MP83_mice_B_Liver_13C_1h_2	984940	7.84	177.0331	C5H10N2O3S
Cys-Gly	MP83_mice_B_Pancreas_13C_1h_2	279764	7.86	177.0332	C5H10N2O3S
Cys-Gly	MP83_mice_B_Spleen_13C_1h_2	475098	7.85	177.034	C5H10N2O3S
Cys-Gly	MP83_mice_C_Brain_13C_1h_3	157061	7.78	177.0347	C5H10N2O3S
Cys-Gly	MP83_mice_C_Kidney_13C_1h_3	464032	7.83	177.0343	C5H10N2O3S
Cys-Gly	MP83_mice_C_Liver_13C_1h_3	1040603	7.83	177.034	C5H10N2O3S
Cys-Gly	MP83_mice_C_Pancreas_13C_1h_3	220977	7.81	177.0337	C5H10N2O3S
Cys-Gly	MP83_mice_C_Spleen_13C_1h_3	470084	7.84	177.0341	C5H10N2O3S
Cys-Gly	MP83_mice_D_Kidney_13C_1h_4	403467	7.86	177.0338	C5H10N2O3S
Cys-Gly	MP83_mice_D_Liver_13C_1h_4	691108	7.88	177.0339	C5H10N2O3S
Cys-Gly	MP83_mice_D_Pancreas_13C_1h_4	43503	7.85	177.0338	C5H10N2O3S
Cys-Gly	MP83_mice_D_Spleen_13C_1h_4	200492	7.78	177.0336	C5H10N2O3S
Cys-Gly	MP83_mice_E_Kidney_13C_3h_1	210272	7.89	177.0339	C5H10N2O3S
Cys-Gly	MP83_mice_E_Liver_13C_3h_1	690117	7.84	177.0338	C5H10N2O3S
Cys-Gly	MP83_mice_E_Pancreas_13C_3h_1	42341	7.83	177.0331	C5H10N2O3S
Cys-Gly	MP83_mice_E_Spleen_13C_3h_1	572051	7.84	177.0339	C5H10N2O3S
Cys-Gly	MP83_mice_F_Kidney_13C_3h_2	248230	7.87	177.0334	C5H10N2O3S
Cys-Gly	MP83_mice_F_Liver_13C_3h_2	571844	7.84	177.0337	C5H10N2O3S
Cys-Gly	MP83_mice_F_Pancreas_13C_3h_2	129143	7.85	177.0334	C5H10N2O3S
Cys-Gly	MP83_mice_F_Spleen_13C_3h_2	388599	7.8	177.0338	C5H10N2O3S
Cys-Gly	MP83_mice_G_Brain_13C_3h_3	165826	7.87	177.0337	C5H10N2O3S
Cys-Gly	MP83_mice_G_Kidney_13C_3h_3	311882	7.86	177.0339	C5H10N2O3S
Cys-Gly	MP83_mice_G_Liver_13C_3h_3	395782	7.82	177.0339	C5H10N2O3S
Cys-Gly	MP83_mice_G_Pancreas_13C_3h_3	91398	7.8	177.0339	C5H10N2O3S
Cys-Gly	MP83_mice_G_Spleen_13C_3h_3	181103	7.76	177.034	C5H10N2O3S
Cys-Gly	MP83_mice_H_Brain_13C_3h_4	61394	7.82	177.0339	C5H10N2O3S
Cys-Gly	MP83_mice_H_Kidney_13C_3h_4	138879	7.82	177.0334	C5H10N2O3S
Cys-Gly	MP83_mice_H_Liver_13C_3h_4	658571	7.85	177.0334	C5H10N2O3S
Cys-Gly	MP83_mice_H_Pancreas_13C_3h_4	162147	7.71	177.0339	C5H10N2O3S
Cys-Gly	MP83_mice_H_Spleen_13C_3h_4	18879	7.84	177.0336	C5H10N2O3S
Cys-Gly	MP83_mice_I_Kidney_13C_20h_1	325931	7.81	177.0336	C5H10N2O3S
Cys-Gly	MP83_mice_I_Liver_13C_20h_1	1108558	7.87	177.0338	C5H10N2O3S
Cys-Gly	MP83_mice_I_Pancreas_13C_20h_1	293969	7.9		C5H10N2O3S
Cys-Gly	MP83_mice_I_Spleen_13C_20h_1	283997	7.82	177.0338	C5H10N2O3S
Cys-Gly	MP83_mice_J_Kidney_13C_20h_2	82612	7.85	177.0342	C5H10N2O3S
Cys-Gly	MP83_mice_J_Liver_13C_20h_2	509907	7.81	177.0338	C5H10N2O3S
Cys-Gly	MP83_mice_J_Pancreas_13C_20h_2	292642	7.86	177.0337	C5H10N2O3S
Cys-Gly	MP83_mice_J_Spleen_13C_20h_2	90737	7.9	177.0339	C5H10N2O3S
Cys-Gly	MP83_mice_K_Brain_13C_20h_3	72192	7.83	177.0336	C5H10N2O3S
Cys-Gly	MP83_mice_K_Kidney_13C_20h_3	557587	7.87	177.0335	C5H10N2O3S
Cys-Gly	MP83_mice_K_Liver_13C_20h_3	1030364	7.84	177.0341	C5H10N2O3S
Cys-Gly	MP83_mice_K_Pancreas_13C_20h_3	134972	7.86	177.0341	C5H10N2O3S
Cys-Gly	MP83_mice_K_Spleen_13C_20h_3	623781	7.87	177.0342	C5H10N2O3S
Cys-Gly	MP83_mice_L_Kidney_13C_20h_4	208560	7.88	177.0338	C5H10N2O3S
Cys-Gly	MP83_mice_L_Liver_13C_20h_4	379398	7.91	177.034	C5H10N2O3S
Cys-Gly	MP83_mice_L_Pancreas_13C_20h_4	98642	7.86	177.0344	C5H10N2O3S
Cys-Gly	MP83_mice_L_Spleen_13C_20h_4	430871	7.87	177.0338	C5H10N2O3S
Cystathionine	MP83_mice_A_Brain_13C_1h_1	6671505	9.61	223.0746	C7H14N2O4S
Cystathionine	MP83_mice_A_Kidney_13C_1h_1	1507712	9.59	223.0745	C7H14N2O4S
Cystathionine	MP83_mice_A_Liver_13C_1h_1	1977344	9.61	223.0747	C7H14N2O4S
Cystathionine	MP83_mice_A_Pancreas_13C_1h_1	41407748	9.6	223.0745	C7H14N2O4S
Cystathionine	MP83_mice_A_Spleen_13C_1h_1	4694359	9.6	223.0745	C7H14N2O4S
Cystathionine	MP83_mice_B_Brain_13C_1h_2	8632259	9.59	223.0745	C7H14N2O4S
Cystathionine	MP83_mice_B_Kidney_13C_1h_2	1225344	9.59	223.0744	C7H14N2O4S
Cystathionine	MP83_mice_B_Liver_13C_1h_2	3119303	9.59	223.0746	C7H14N2O4S
Cystathionine	MP83_mice_B_Pancreas_13C_1h_2	38348670	9.6	223.0745	C7H14N2O4S
Cystathionine	MP83_mice_B_Spleen_13C_1h_2	3604580	9.62	223.0745	C7H14N2O4S
Cystathionine	MP83_mice_C_Brain_13C_1h_3	5675561	9.59	223.0746	C7H14N2O4S
Cystathionine	MP83_mice_C_Kidney_13C_1h_3	1010007	9.57	223.0747	C7H14N2O4S
Cystathionine	MP83_mice_C_Liver_13C_1h_3	2032838	9.58	223.0746	C7H14N2O4S
Cystathionine	MP83_mice_C_Pancreas_13C_1h_3	32216731	9.61	223.0746	C7H14N2O4S
Cystathionine	MP83_mice_C_Spleen_13C_1h_3	4345693	9.6	223.0745	C7H14N2O4S
Cystathionine	MP83_mice_D_Brain_13C_1h_4	9158110	9.6	223.0745	C7H14N2O4S
Cystathionine	MP83_mice_D_Kidney_13C_1h_4	1173353	9.64	223.0746	C7H14N2O4S
Cystathionine	MP83_mice_D_Liver_13C_1h_4	2259358	9.61	223.0747	C7H14N2O4S
Cystathionine	MP83_mice_D_Pancreas_13C_1h_4	68733827	9.59	223.0745	C7H14N2O4S
Cystathionine	MP83_mice_D_Spleen_13C_1h_4	5864384	9.6	223.0745	C7H14N2O4S
Cystathionine	MP83_mice_E_Brain_13C_3h_1	8498060	9.6	223.0745	C7H14N2O4S
Cystathionine	MP83_mice_E_Kidney_13C_3h_1	982227	9.6	223.0742	C7H14N2O4S
Cystathionine	MP83_mice_E_Liver_13C_3h_1	7901021	9.61	223.0746	C7H14N2O4S
Cystathionine	MP83_mice_E_Pancreas_13C_3h_1	20324966	9.6	223.0745	C7H14N2O4S
Cystathionine	MP83_mice_E_Spleen_13C_3h_1	4576583	9.61	223.0744	C7H14N2O4S
Cystathionine	MP83_mice_F_Brain_13C_3h_2	8987168	9.59	223.0746	C7H14N2O4S
Cystathionine	MP83_mice_F_Kidney_13C_3h_2	1045284	9.61	223.0741	C7H14N2O4S
Cystathionine	MP83_mice_F_Liver_13C_3h_2	5657138	9.59	223.0745	C7H14N2O4S
Cystathionine	MP83_mice_F_Pancreas_13C_3h_2	30736032	9.61	223.0746	C7H14N2O4S
Cystathionine	MP83_mice_F_Spleen_13C_3h_2	5688394	9.59	223.0745	C7H14N2O4S
Cystathionine	MP83_mice_G_Brain_13C_3h_3	3820795	9.61	223.0746	C7H14N2O4S
Cystathionine	MP83_mice_G_Kidney_13C_3h_3	899789	9.59	223.0744	C7H14N2O4S
Cystathionine	MP83_mice_G_Liver_13C_3h_3	4509427	9.61	223.0745	C7H14N2O4S
Cystathionine	MP83_mice_G_Pancreas_13C_3h_3	18177648	9.61	223.0745	C7H14N2O4S
Cystathionine	MP83_mice_G_Spleen_13C_3h_3	5021083	9.58	223.0746	C7H14N2O4S
Cystathionine	MP83_mice_H_Brain_13C_3h_4	5272730	9.59	223.0745	C7H14N2O4S
Cystathionine	MP83_mice_H_Kidney_13C_3h_4	1497606	9.59	223.0749	C7H14N2O4S
Cystathionine	MP83_mice_H_Liver_13C_3h_4	2227410	9.58	223.0744	C7H14N2O4S
Cystathionine	MP83_mice_H_Pancreas_13C_3h_4	44702988	9.6	223.0745	C7H14N2O4S
Cystathionine	MP83_mice_H_Spleen_13C_3h_4	5888021	9.62	223.0746	C7H14N2O4S
Cystathionine	MP83_mice_I_Brain_13C_20h_1	8617340	9.58	223.0746	C7H14N2O4S
Cystathionine	MP83_mice_I_Kidney_13C_20h_1	1498043	9.58	223.0744	C7H14N2O4S
Cystathionine	MP83_mice_I_Liver_13C_20h_1	6351763	9.6	223.0746	C7H14N2O4S
Cystathionine	MP83_mice_I_Pancreas_13C_20h_1	23819024	9.61	223.0745	C7H14N2O4S
Cystathionine	MP83_mice_I_Spleen_13C_20h_1	5795500	9.63	223.0746	C7H14N2O4S
Cystathionine	MP83_mice_J_Brain_13C_20h_2	6288255	9.6	223.0745	C7H14N2O4S
Cystathionine	MP83_mice_J_Kidney_13C_20h_2	776833	9.59	223.0745	C7H14N2O4S
Cystathionine	MP83_mice_J_Liver_13C_20h_2	4704805	9.57	223.0746	C7H14N2O4S
Cystathionine	MP83_mice_J_Pancreas_13C_20h_2	24386581	9.61	223.0745	C7H14N2O4S
Cystathionine	MP83_mice_J_Spleen_13C_20h_2	2805723	9.61	223.0747	C7H14N2O4S
Cystathionine	MP83_mice_K_Brain_13C_20h_3	15328162	9.6	223.0746	C7H14N2O4S
Cystathionine	MP83_mice_K_Kidney_13C_20h_3	767145	9.57	223.0742	C7H14N2O4S
Cystathionine	MP83_mice_K_Liver_13C_20h_3	7863413	9.59	223.0746	C7H14N2O4S
Cystathionine	MP83_mice_K_Pancreas_13C_20h_3	15073978	9.62	223.0745	C7H14N2O4S
Cystathionine	MP83_mice_K_Spleen_13C_20h_3	3154169	9.61	223.0744	C7H14N2O4S
Cystathionine	MP83_mice_L_Brain_13C_20h_4	12658533	9.58	223.0745	C7H14N2O4S
Cystathionine	MP83_mice_L_Kidney_13C_20h_4	1227505	9.6	223.0749	C7H14N2O4S
Cystathionine	MP83_mice_L_Liver_13C_20h_4	4733263	9.6	223.0744	C7H14N2O4S
Cystathionine	MP83_mice_L_Pancreas_13C_20h_4	23904050	9.6	223.0745	C7H14N2O4S
Cystathionine	MP83_mice_L_Spleen_13C_20h_4	5571718	9.6	223.0745	C7H14N2O4S
Cystine	Blank_Water_20171031134034	830972	8.77	241.0308	C6H12N2O4S2
Cystine	Blank_Water_20171031164159	1214667	8.74	241.031	C6H12N2O4S2
Cystine	Blank_Water_20171031200912	454246	8.69	241.0307	C6H12N2O4S2
Cystine	MP83_mice_A_Brain_13C_1h_1	2479323	8.8	241.0309	C6H12N2O4S2
Cystine	MP83_mice_A_Kidney_13C_1h_1	26699391	8.8	241.0308	C6H12N2O4S2
Cystine	MP83_mice_A_Liver_13C_1h_1	2635032	8.81	241.0309	C6H12N2O4S2
Cystine	MP83_mice_A_Pancreas_13C_1h_1	21575718	8.6	241.0308	C6H12N2O4S2
Cystine	MP83_mice_A_Spleen_13C_1h_1	9866374	8.79	241.031	C6H12N2O4S2
Cystine	MP83_mice_B_Brain_13C_1h_2	2138311	8.78	241.0306	C6H12N2O4S2
Cystine	MP83_mice_B_Kidney_13C_1h_2	27525835	8.78	241.0308	C6H12N2O4S2
Cystine	MP83_mice_B_Liver_13C_1h_2	5443676	8.81	241.0309	C6H12N2O4S2
Cystine	MP83_mice_B_Pancreas_13C_1h_2	17001066	8.6	241.0309	C6H12N2O4S2
Cystine	MP83_mice_B_Spleen_13C_1h_2	14183533	8.8	241.031	C6H12N2O4S2
Cystine	MP83_mice_C_Brain_13C_1h_3	1411736	8.81	241.0308	C6H12N2O4S2
Cystine	MP83_mice_C_Kidney_13C_1h_3	28787438	8.78	241.0308	C6H12N2O4S2
Cystine	MP83_mice_C_Liver_13C_1h_3	3169044	8.78	241.0305	C6H12N2O4S2
Cystine	MP83_mice_C_Pancreas_13C_1h_3	18345845	8.58	241.0309	C6H12N2O4S2
Cystine	MP83_mice_C_Spleen_13C_1h_3	5785322	8.58	241.0306	C6H12N2O4S2
Cystine	MP83_mice_D_Brain_13C_1h_4	1729247	8.8	241.0305	C6H12N2O4S2
Cystine	MP83_mice_D_Kidney_13C_1h_4	12994239	8.49	241.0306	C6H12N2O4S2
Cystine	MP83_mice_D_Pancreas_13C_1h_4	25498005	8.63	241.0305	C6H12N2O4S2
Cystine	MP83_mice_D_Spleen_13C_1h_4	12515269	8.65	241.0309	C6H12N2O4S2
Cystine	MP83_mice_E_Brain_13C_3h_1	2978047	8.81	241.0311	C6H12N2O4S2
Cystine	MP83_mice_E_Kidney_13C_3h_1	41274314	8.79	241.0309	C6H12N2O4S2
Cystine	MP83_mice_E_Liver_13C_3h_1	4534799	8.82	241.0309	C6H12N2O4S2
Cystine	MP83_mice_E_Pancreas_13C_3h_1	17304152	8.61	241.0307	C6H12N2O4S2
Cystine	MP83_mice_E_Spleen_13C_3h_1	11015871	8.81	241.0308	C6H12N2O4S2
Cystine	MP83_mice_F_Brain_13C_3h_2	3298416	8.8	241.0309	C6H12N2O4S2
Cystine	MP83_mice_F_Kidney_13C_3h_2	44231946	8.8	241.0309	C6H12N2O4S2
Cystine	MP83_mice_F_Liver_13C_3h_2	2811717	8.81	241.0311	C6H12N2O4S2
Cystine	MP83_mice_F_Pancreas_13C_3h_2	19451060	8.63	241.0307	C6H12N2O4S2
Cystine	MP83_mice_F_Spleen_13C_3h_2	8753039	8.78	241.0308	C6H12N2O4S2
Cystine	MP83_mice_G_Brain_13C_3h_3	3128173	8.81	241.0312	C6H12N2O4S2
Cystine	MP83_mice_G_Kidney_13C_3h_3	20143825	8.78	241.0309	C6H12N2O4S2
Cystine	MP83_mice_G_Liver_13C_3h_3	3352275	8.78	241.0311	C6H12N2O4S2
Cystine	MP83_mice_G_Pancreas_13C_3h_3	13954314	8.61	241.0307	C6H12N2O4S2
Cystine	MP83_mice_G_Spleen_13C_3h_3	4185372	8.63	241.0309	C6H12N2O4S2
Cystine	MP83_mice_H_Brain_13C_3h_4	2989423	8.8	241.0308	C6H12N2O4S2
Cystine	MP83_mice_H_Kidney_13C_3h_4	25480825	8.8	241.0308	C6H12N2O4S2
Cystine	MP83_mice_H_Liver_13C_3h_4	3221034	8.81	241.0312	C6H12N2O4S2
Cystine	MP83_mice_H_Pancreas_13C_3h_4	22002048	8.53	241.0309	C6H12N2O4S2
Cystine	MP83_mice_H_Spleen_13C_3h_4	16264113	8.8	241.0318	C6H12N2O4S2
Cystine	MP83_mice_I_Brain_13C_20h_1	3253343	8.8	241.0308	C6H12N2O4S2
Cystine	MP83_mice_I_Kidney_13C_20h_1	30158384	8.79	241.0308	C6H12N2O4S2
Cystine	MP83_mice_I_Liver_13C_20h_1	2088145	8.79	241.0314	C6H12N2O4S2
Cystine	MP83_mice_I_Pancreas_13C_20h_1	6135850	8.82	241.0312	C6H12N2O4S2
Cystine	MP83_mice_I_Spleen_13C_20h_1	9665966	8.82	241.031	C6H12N2O4S2
Cystine	MP83_mice_J_Brain_13C_20h_2	4355527	8.78	241.0309	C6H12N2O4S2
Cystine	MP83_mice_J_Kidney_13C_20h_2	31649737	8.8	241.0309	C6H12N2O4S2
Cystine	MP83_mice_J_Liver_13C_20h_2	2245909	8.76	241.0311	C6H12N2O4S2
Cystine	MP83_mice_J_Pancreas_13C_20h_2	10137155	8.64	241.0305	C6H12N2O4S2
Cystine	MP83_mice_J_Spleen_13C_20h_2	12063967	8.84	241.0308	C6H12N2O4S2
Cystine	MP83_mice_K_Brain_13C_20h_3	3435775	8.8	241.0309	C6H12N2O4S2
Cystine	MP83_mice_K_Kidney_13C_20h_3	26886893	8.79	241.0308	C6H12N2O4S2
Cystine	MP83_mice_K_Liver_13C_20h_3	2888280	8.81	241.0307	C6H12N2O4S2
Cystine	MP83_mice_K_Pancreas_13C_20h_3	10475830	8.61	241.0309	C6H12N2O4S2
Cystine	MP83_mice_K_Spleen_13C_20h_3	4496555	8.79	241.0309	C6H12N2O4S2
Cystine	MP83_mice_L_Brain_13C_20h_4	4027148	8.78	241.0307	C6H12N2O4S2
Cystine	MP83_mice_L_Kidney_13C_20h_4	23129085	8.81	241.0307	C6H12N2O4S2
Cystine	MP83_mice_L_Liver_13C_20h_4	1390851	8.8	241.0313	C6H12N2O4S2
Cystine	MP83_mice_L_Pancreas_13C_20h_4	10085341	8.64	241.0312	C6H12N2O4S2
Cystine	MP83_mice_L_Spleen_13C_20h_4	4333936	8.79	241.031	C6H12N2O4S2
Cystine	Standard	26423	8.79		C6H12N2O4S2
Cystine	Standard_20171031041049	1174289	8.82	241.0307	C6H12N2O4S2
Cystine	Standard_20171031194314	232345	8.53	241.0317	C6H12N2O4S2
Cytidine	MP83_mice_A_Brain_13C_1h_1	356946532	5.16	244.0926	C9H13N3O5
Cytidine	MP83_mice_A_Kidney_13C_1h_1	135314154	5.15	244.0926	C9H13N3O5
Cytidine	MP83_mice_A_Liver_13C_1h_1	49337549	5.15	244.0925	C9H13N3O5
Cytidine	MP83_mice_A_Pancreas_13C_1h_1	512989429	5.16	244.0926	C9H13N3O5
Cytidine	MP83_mice_A_Spleen_13C_1h_1	602570006	5.16	244.0925	C9H13N3O5
Cytidine	MP83_mice_B_Brain_13C_1h_2	329730028	5.16	244.0926	C9H13N3O5
Cytidine	MP83_mice_B_Kidney_13C_1h_2	120238804	5.17	244.0926	C9H13N3O5
Cytidine	MP83_mice_B_Liver_13C_1h_2	49043171	5.16	244.0925	C9H13N3O5
Cytidine	MP83_mice_B_Pancreas_13C_1h_2	600475952	5.16	244.0925	C9H13N3O5
Cytidine	MP83_mice_B_Spleen_13C_1h_2	743014681	5.16	244.0926	C9H13N3O5
Cytidine	MP83_mice_C_Brain_13C_1h_3	392527235	5.16	244.0925	C9H13N3O5
Cytidine	MP83_mice_C_Kidney_13C_1h_3	124629581	5.16	244.0926	C9H13N3O5
Cytidine	MP83_mice_C_Liver_13C_1h_3	42472173	5.14	244.0926	C9H13N3O5
Cytidine	MP83_mice_C_Pancreas_13C_1h_3	672850762	5.18	244.0926	C9H13N3O5
Cytidine	MP83_mice_C_Spleen_13C_1h_3	715707015	5.18	244.0926	C9H13N3O5
Cytidine	MP83_mice_D_Brain_13C_1h_4	379018521	5.16	244.0925	C9H13N3O5
Cytidine	MP83_mice_D_Kidney_13C_1h_4	133335636	5.16	244.0926	C9H13N3O5
Cytidine	MP83_mice_D_Liver_13C_1h_4	44393452	5.19	244.0925	C9H13N3O5
Cytidine	MP83_mice_D_Pancreas_13C_1h_4	654516078	5.18	244.0926	C9H13N3O5
Cytidine	MP83_mice_D_Spleen_13C_1h_4	643376840	5.18	244.0925	C9H13N3O5
Cytidine	MP83_mice_E_Brain_13C_3h_1	388964003	5.14	244.0925	C9H13N3O5
Cytidine	MP83_mice_E_Kidney_13C_3h_1	147710218	5.19	244.0926	C9H13N3O5
Cytidine	MP83_mice_E_Liver_13C_3h_1	37155559	5.2	244.0925	C9H13N3O5
Cytidine	MP83_mice_E_Pancreas_13C_3h_1	884532813	5.16	244.0925	C9H13N3O5
[truncated: 4,074 more rows]
