# Supplementary material for: Metabolite AutoPlotter - an application to process and visualise metabolite data in the web browser
Source: Cancer Metab. 2020 Jul 10;8:15. doi: 10.1186/s40170-020-00220-x (PMC7350678; doi:10.1186/s40170-020-00220-x)
Supplement: Supplementary file 2 — Additional file 2. Demodata to reproduce the plots shown in the figures. [file 40170_2020_220_MOESM2_ESM.zip › 1B- SampleTable sorted.csv]

Filename	Condition	MeasRep	ExpRep	PlottingOrder	Colour	Relative_Correction	Absolute_Correction
Blank_Water_20171031134034
Blank_Water_20171031164159
Blank_Water_20171031200912
MP83_mice_A_Brain_13C_1h_1	Brain	1		5	#818181
MP83_mice_A_Kidney_13C_1h_1	Kidney	1		4	#ffd602
MP83_mice_A_Liver_13C_1h_1	Liver	1		1	#f26b96
MP83_mice_A_Pancreas_13C_1h_1	Pancreas	1		3	#46489d
MP83_mice_A_Spleen_13C_1h_1	Spleen	1		2	#903b1c
MP83_mice_B_Brain_13C_1h_2	Brain	2
MP83_mice_B_Kidney_13C_1h_2	Kidney	2
MP83_mice_B_Liver_13C_1h_2	Liver	2
MP83_mice_B_Pancreas_13C_1h_2	Pancreas	2
MP83_mice_B_Spleen_13C_1h_2	Spleen	2
MP83_mice_C_Brain_13C_1h_3	Brain	3
MP83_mice_C_Kidney_13C_1h_3	Kidney	3
MP83_mice_C_Liver_13C_1h_3	Liver	3
MP83_mice_C_Pancreas_13C_1h_3	Pancreas	3
MP83_mice_C_Spleen_13C_1h_3	Spleen	3
MP83_mice_D_Brain_13C_1h_4	Brain	4
MP83_mice_D_Kidney_13C_1h_4	Kidney	4
MP83_mice_D_Liver_13C_1h_4	Liver	4
MP83_mice_D_Pancreas_13C_1h_4	Pancreas	4
MP83_mice_D_Spleen_13C_1h_4	Spleen	4
MP83_mice_E_Brain_13C_3h_1	Brain	5
MP83_mice_E_Kidney_13C_3h_1	Kidney	5
MP83_mice_E_Liver_13C_3h_1	Liver	5
MP83_mice_E_Pancreas_13C_3h_1	Pancreas	5
MP83_mice_E_Spleen_13C_3h_1	Spleen	5
MP83_mice_F_Brain_13C_3h_2	Brain	6
MP83_mice_F_Kidney_13C_3h_2	Kidney	6
MP83_mice_F_Liver_13C_3h_2	Liver	6
MP83_mice_F_Pancreas_13C_3h_2	Pancreas	6
MP83_mice_F_Spleen_13C_3h_2	Spleen	6
MP83_mice_G_Brain_13C_3h_3	Brain	7
MP83_mice_G_Kidney_13C_3h_3	Kidney	7
MP83_mice_G_Liver_13C_3h_3	Liver	7
MP83_mice_G_Pancreas_13C_3h_3	Pancreas	7
MP83_mice_G_Spleen_13C_3h_3	Spleen	7
MP83_mice_H_Brain_13C_3h_4	Brain	8
MP83_mice_H_Kidney_13C_3h_4	Kidney	8
MP83_mice_H_Liver_13C_3h_4	Liver	8
MP83_mice_H_Pancreas_13C_3h_4	Pancreas	8
MP83_mice_H_Spleen_13C_3h_4	Spleen	8
MP83_mice_I_Brain_13C_20h_1	Brain	9
MP83_mice_I_Kidney_13C_20h_1	Kidney	9
MP83_mice_I_Liver_13C_20h_1	Liver	9
MP83_mice_I_Pancreas_13C_20h_1	Pancreas	9
MP83_mice_I_Spleen_13C_20h_1	Spleen	9
MP83_mice_J_Brain_13C_20h_2	Brain	10
MP83_mice_J_Kidney_13C_20h_2	Kidney	10
MP83_mice_J_Liver_13C_20h_2	Liver	10
MP83_mice_J_Pancreas_13C_20h_2	Pancreas	10
MP83_mice_J_Spleen_13C_20h_2	Spleen	10
MP83_mice_K_Brain_13C_20h_3	Brain	11
MP83_mice_K_Kidney_13C_20h_3	Kidney	11
MP83_mice_K_Liver_13C_20h_3	Liver	11
MP83_mice_K_Pancreas_13C_20h_3	Pancreas	11
MP83_mice_K_Spleen_13C_20h_3	Spleen	11
MP83_mice_L_Brain_13C_20h_4	Brain	12
MP83_mice_L_Kidney_13C_20h_4	Kidney	12
MP83_mice_L_Liver_13C_20h_4	Liver	12
MP83_mice_L_Pancreas_13C_20h_4	Pancreas	12
MP83_mice_L_Spleen_13C_20h_4	Spleen	12
Standard
Standard_20171031041049
Standard_20171031194314
