# Supplementary material for: Metabolite AutoPlotter - an application to process and visualise metabolite data in the web browser
Source: Cancer Metab. 2020 Jul 10;8:15. doi: 10.1186/s40170-020-00220-x (PMC7350678; doi:10.1186/s40170-020-00220-x)
Supplement: Supplementary file 2 — Additional file 2. Demodata to reproduce the plots shown in the figures. [file 40170_2020_220_MOESM2_ESM.zip › 2- DemoData Tracing (Tracefinder).csv]

Compound	Filename	Area	RT	Mass	Mass_Error	Formula	Adduct
3-PGA	MP212_intrac_HCT116_13C_Glucose_1h_1	1494253	10.38	184.9859	1.3846	C3H7O7P	M-H
3-PGA	MP212_intrac_HCT116_13C_Glucose_1h_2	1223833	10.37	184.9858	0.6423	C3H7O7P	M-H
3-PGA	MP212_intrac_HCT116_13C_Glucose_1h_3	1319994	10.37	184.986	1.7146	C3H7O7P	M-H
3-PGA	MP212_intrac_HCT116_13C_Glucose_3h_1	1392737	10.38	184.9859	1.2197	C3H7O7P	M-H
3-PGA	MP212_intrac_HCT116_13C_Glucose_3h_2	1546978	10.39	184.9859	1.3021	C3H7O7P	M-H
3-PGA	MP212_intrac_HCT116_13C_Glucose_3h_3	1736794	10.38	184.9859	1.3021	C3H7O7P	M-H
3-PGA	MP212_intrac_HCT116_13C_Glucose_6h_1	1452085	10.38	184.9858	0.7247	C3H7O7P	M-H
3-PGA	MP212_intrac_HCT116_13C_Glucose_6h_2	1411365	10.37	184.9859	1.1372	C3H7O7P	M-H
3-PGA	MP212_intrac_HCT116_13C_Glucose_6h_3	1516906	10.38	184.9858	0.5598	C3H7O7P	M-H
3-PGA	MP212_intrac_HCT116_13C_Glucose_24h_1	969884	10.37	184.9859	1.3021	C3H7O7P	M-H
3-PGA	MP212_intrac_HCT116_13C_Glucose_24h_2	1201832	10.38	184.986	1.7146	C3H7O7P	M-H
3-PGA	MP212_intrac_HCT116_13C_Glucose_24h_3	1310596	10.38	184.9857	0.2298	C3H7O7P	M-H
3-PGA	MP212_intrac_HCT116_13C_Glutamine_1h_1	41590951	10.37	184.9859	1.2197	C3H7O7P	M-H
3-PGA	MP212_intrac_HCT116_13C_Glutamine_1h_2	40124395	10.37	184.9859	1.4671	C3H7O7P	M-H
3-PGA	MP212_intrac_HCT116_13C_Glutamine_1h_3	31373812	10.37	184.9858	0.7247	C3H7O7P	M-H
3-PGA	MP212_intrac_HCT116_13C_Glutamine_3h_1	46243687	10.37	184.9859	1.1372	C3H7O7P	M-H
3-PGA	MP212_intrac_HCT116_13C_Glutamine_3h_2	35990925	10.36	184.9859	1.2197	C3H7O7P	M-H
3-PGA	MP212_intrac_HCT116_13C_Glutamine_3h_3	34353680	10.36	184.9859	1.1372	C3H7O7P	M-H
3-PGA	MP212_intrac_HCT116_13C_Glutamine_6h_1	47044508	10.37	184.9859	1.0547	C3H7O7P	M-H
3-PGA	MP212_intrac_HCT116_13C_Glutamine_6h_2	41336366	10.37	184.9858	0.9722	C3H7O7P	M-H
3-PGA	MP212_intrac_HCT116_13C_Glutamine_6h_3	40345119	10.38	184.9859	1.0547	C3H7O7P	M-H
3-PGA	MP212_intrac_HCT116_13C_Glutamine_24h_1	43222337	10.37	184.9859	1.3021	C3H7O7P	M-H
3-PGA	MP212_intrac_HCT116_13C_Glutamine_24h_2	38579587	10.37	184.9858	0.8072	C3H7O7P	M-H
3-PGA	MP212_intrac_HCT116_13C_Glutamine_24h_3	36965715	10.37	184.9859	1.2197	C3H7O7P	M-H
3-PGA	Standard_20190907104157	11097	10.37	184.986	2.0445	C3H7O7P	M-H
3-PGA +1	MP212_intrac_HCT116_13C_Glucose_1h_1	42063	10.37	185.9893	1.7709	[C13]C2H7O7P	M-H
3-PGA +1	MP212_intrac_HCT116_13C_Glucose_1h_2	12128	10.35	185.9897	3.5758	[C13]C2H7O7P	M-H
3-PGA +1	MP212_intrac_HCT116_13C_Glucose_1h_3	25627	10.28	185.989	0.048	[C13]C2H7O7P	M-H
3-PGA +1	MP212_intrac_HCT116_13C_Glucose_3h_1	10989	10.37	185.9891	0.3762	[C13]C2H7O7P	M-H
3-PGA +1	MP212_intrac_HCT116_13C_Glucose_3h_2	34912	10.38	185.9897	3.4938	[C13]C2H7O7P	M-H
3-PGA +1	MP212_intrac_HCT116_13C_Glucose_3h_3	30186	10.34	185.9896	3.0015	[C13]C2H7O7P	M-H
3-PGA +1	MP212_intrac_HCT116_13C_Glucose_6h_1	22386	10.41	185.989	0.1301	[C13]C2H7O7P	M-H
3-PGA +1	MP212_intrac_HCT116_13C_Glucose_6h_2	38955	10.35	185.9898	4.3962	[C13]C2H7O7P	M-H
3-PGA +1	MP212_intrac_HCT116_13C_Glucose_24h_1	22636	10.37	185.9895	2.5913	[C13]C2H7O7P	M-H
3-PGA +1	MP212_intrac_HCT116_13C_Glucose_24h_3	10893	10.35	185.9888	-1.2646	[C13]C2H7O7P	M-H
3-PGA +1	MP212_intrac_HCT116_13C_Glutamine_1h_1	1245337	10.37	185.9891	0.6223	[C13]C2H7O7P	M-H
3-PGA +1	MP212_intrac_HCT116_13C_Glutamine_1h_2	1219683	10.37	185.9895	2.5093	[C13]C2H7O7P	M-H
3-PGA +1	MP212_intrac_HCT116_13C_Glutamine_1h_3	987245	10.37	185.9893	1.7709	[C13]C2H7O7P	M-H
3-PGA +1	MP212_intrac_HCT116_13C_Glutamine_3h_1	1407432	10.37	185.9893	1.7709	[C13]C2H7O7P	M-H
3-PGA +1	MP212_intrac_HCT116_13C_Glutamine_3h_2	1056692	10.38	185.9894	2.0991	[C13]C2H7O7P	M-H
3-PGA +1	MP212_intrac_HCT116_13C_Glutamine_3h_3	969111	10.36	185.9892	0.7864	[C13]C2H7O7P	M-H
3-PGA +1	MP212_intrac_HCT116_13C_Glutamine_6h_1	1434280	10.36	185.9892	0.8684	[C13]C2H7O7P	M-H
3-PGA +1	MP212_intrac_HCT116_13C_Glutamine_6h_2	1262737	10.37	185.9894	1.935	[C13]C2H7O7P	M-H
3-PGA +1	MP212_intrac_HCT116_13C_Glutamine_6h_3	1202736	10.38	185.9894	2.017	[C13]C2H7O7P	M-H
3-PGA +1	MP212_intrac_HCT116_13C_Glutamine_24h_1	1387357	10.37	185.9893	1.7709	[C13]C2H7O7P	M-H
3-PGA +1	MP212_intrac_HCT116_13C_Glutamine_24h_2	1235204	10.38	185.9892	1.1146	[C13]C2H7O7P	M-H
3-PGA +1	MP212_intrac_HCT116_13C_Glutamine_24h_3	1101417	10.36	185.9894	1.8529	[C13]C2H7O7P	M-H
3-PGA +2	MP212_intrac_HCT116_13C_Glucose_1h_1	1305897	10.38	186.9926	1.3905	[C13]2CH7O7P	M-H
3-PGA +2	MP212_intrac_HCT116_13C_Glucose_1h_2	1248295	10.37	186.9925	0.4928	[C13]2CH7O7P	M-H
3-PGA +2	MP212_intrac_HCT116_13C_Glucose_1h_3	1042396	10.37	186.9928	2.3697	[C13]2CH7O7P	M-H
3-PGA +2	MP212_intrac_HCT116_13C_Glucose_3h_1	1244834	10.37	186.9926	1.1457	[C13]2CH7O7P	M-H
3-PGA +2	MP212_intrac_HCT116_13C_Glucose_3h_2	1195102	10.38	186.9926	1.1457	[C13]2CH7O7P	M-H
3-PGA +2	MP212_intrac_HCT116_13C_Glucose_3h_3	1299717	10.38	186.9925	0.5744	[C13]2CH7O7P	M-H
3-PGA +2	MP212_intrac_HCT116_13C_Glucose_6h_1	1230897	10.38	186.9926	1.4721	[C13]2CH7O7P	M-H
3-PGA +2	MP212_intrac_HCT116_13C_Glucose_6h_2	1275907	10.37	186.9927	1.6353	[C13]2CH7O7P	M-H
3-PGA +2	MP212_intrac_HCT116_13C_Glucose_6h_3	1250740	10.38	186.9927	1.5537	[C13]2CH7O7P	M-H
3-PGA +2	MP212_intrac_HCT116_13C_Glucose_24h_1	1158031	10.37	186.9925	0.8192	[C13]2CH7O7P	M-H
3-PGA +2	MP212_intrac_HCT116_13C_Glucose_24h_2	1055346	10.37	186.9927	1.9617	[C13]2CH7O7P	M-H
3-PGA +2	MP212_intrac_HCT116_13C_Glucose_24h_3	1186602	10.37	186.9923	-0.4048	[C13]2CH7O7P	M-H
3-PGA +3	MP212_intrac_HCT116_13C_Glucose_1h_1	37549240	10.37	187.996	1.6102	[C13]3H7O7P	M-H
3-PGA +3	MP212_intrac_HCT116_13C_Glucose_1h_2	38088114	10.37	187.9959	1.0421	[C13]3H7O7P	M-H
3-PGA +3	MP212_intrac_HCT116_13C_Glucose_1h_3	35104353	10.37	187.9961	1.8537	[C13]3H7O7P	M-H
3-PGA +3	MP212_intrac_HCT116_13C_Glucose_3h_1	36420102	10.38	187.996	1.6914	[C13]3H7O7P	M-H
3-PGA +3	MP212_intrac_HCT116_13C_Glucose_3h_2	35983664	10.38	187.996	1.3667	[C13]3H7O7P	M-H
3-PGA +3	MP212_intrac_HCT116_13C_Glucose_3h_3	41729959	10.38	187.9959	0.9609	[C13]3H7O7P	M-H
3-PGA +3	MP212_intrac_HCT116_13C_Glucose_6h_1	37759235	10.38	187.9959	0.8797	[C13]3H7O7P	M-H
3-PGA +3	MP212_intrac_HCT116_13C_Glucose_6h_2	37606332	10.37	187.996	1.2856	[C13]3H7O7P	M-H
3-PGA +3	MP212_intrac_HCT116_13C_Glucose_6h_3	37970120	10.38	187.9959	1.0421	[C13]3H7O7P	M-H
3-PGA +3	MP212_intrac_HCT116_13C_Glucose_24h_1	33186176	10.37	187.996	1.5291	[C13]3H7O7P	M-H
3-PGA +3	MP212_intrac_HCT116_13C_Glucose_24h_2	31814330	10.37	187.996	1.6102	[C13]3H7O7P	M-H
3-PGA +3	MP212_intrac_HCT116_13C_Glucose_24h_3	34583082	10.38	187.9958	0.6362	[C13]3H7O7P	M-H
3-PGA +3	MP212_intrac_HCT116_13C_Glutamine_3h_3	9759	10.38	187.9955	-1.3929	[C13]3H7O7P	M-H
3-PGA +3	MP212_intrac_HCT116_13C_Glutamine_24h_3	11328	10.39	187.9953	-2.2046	[C13]3H7O7P	M-H
ADP	MP212_intrac_HCT116_13C_Glucose_1h_1	12218646	9.27	426.0228	1.4697	C10H15N5O10P2	M-H
ADP	MP212_intrac_HCT116_13C_Glucose_1h_2	14855818	9.29	426.0226	1.1831	C10H15N5O10P2	M-H
ADP	MP212_intrac_HCT116_13C_Glucose_1h_3	12708629	9.26	426.0226	1.1115	C10H15N5O10P2	M-H
ADP	MP212_intrac_HCT116_13C_Glucose_3h_1	10943224	9.27	426.0226	1.0399	C10H15N5O10P2	M-H
ADP	MP212_intrac_HCT116_13C_Glucose_3h_2	11125520	9.28	426.0232	2.5442	C10H15N5O10P2	M-H
ADP	MP212_intrac_HCT116_13C_Glucose_3h_3	8273241	9.26	426.0225	0.7533	C10H15N5O10P2	M-H
ADP	MP212_intrac_HCT116_13C_Glucose_6h_1	5931214	9.26	426.0231	2.2576	C10H15N5O10P2	M-H
ADP	MP212_intrac_HCT116_13C_Glucose_6h_2	6062894	9.28	426.0219	-0.6077	C10H15N5O10P2	M-H
ADP	MP212_intrac_HCT116_13C_Glucose_6h_3	5527863	9.27	426.023	1.9711	C10H15N5O10P2	M-H
ADP	MP212_intrac_HCT116_13C_Glucose_24h_1	93936	9.2			C10H15N5O10P2	M-H
ADP	MP212_intrac_HCT116_13C_Glucose_24h_2	114970	9.44	426.0222	0.1803	C10H15N5O10P2	M-H
ADP	MP212_intrac_HCT116_13C_Glucose_24h_3	61435	9.39	426.0221	-0.1063	C10H15N5O10P2	M-H
ADP	MP212_intrac_HCT116_13C_Glutamine_1h_1	15656541	9.25	426.0232	2.5442	C10H15N5O10P2	M-H
ADP	MP212_intrac_HCT116_13C_Glutamine_1h_2	18743029	9.26	426.0229	1.6846	C10H15N5O10P2	M-H
ADP	MP212_intrac_HCT116_13C_Glutamine_1h_3	14337714	9.25	426.0226	1.1115	C10H15N5O10P2	M-H
ADP	MP212_intrac_HCT116_13C_Glutamine_3h_1	14482581	9.25	426.0231	2.3293	C10H15N5O10P2	M-H
ADP	MP212_intrac_HCT116_13C_Glutamine_3h_2	17876509	9.26	426.0228	1.6129	C10H15N5O10P2	M-H
ADP	MP212_intrac_HCT116_13C_Glutamine_3h_3	17791187	9.26	426.0231	2.186	C10H15N5O10P2	M-H
ADP	MP212_intrac_HCT116_13C_Glutamine_6h_1	16030711	9.27	426.0228	1.5413	C10H15N5O10P2	M-H
ADP	MP212_intrac_HCT116_13C_Glutamine_6h_2	12432841	9.26	426.0227	1.2548	C10H15N5O10P2	M-H
ADP	MP212_intrac_HCT116_13C_Glutamine_6h_3	15723329	9.28	426.0229	1.8278	C10H15N5O10P2	M-H
ADP	MP212_intrac_HCT116_13C_Glutamine_24h_1	10750114	9.29	426.0221	-0.1779	C10H15N5O10P2	M-H
ADP	MP212_intrac_HCT116_13C_Glutamine_24h_2	13497931	9.27	426.0226	1.0399	C10H15N5O10P2	M-H
ADP	MP212_intrac_HCT116_13C_Glutamine_24h_3	16868733	9.27	426.0228	1.5413	C10H15N5O10P2	M-H
ADP	Standard_20190907002009	52512	9.28	426.0223	0.3235	C10H15N5O10P2	M-H
ADP	Standard_20190907104157	9418	9.35	426.0238	3.9052	C10H15N5O10P2	M-H
ADP +1	MP212_intrac_HCT116_13C_Glucose_1h_1	836041	9.27	427.0255	-0.0183	[C13]C9H15N5O10P2	M-H
ADP +1	MP212_intrac_HCT116_13C_Glucose_1h_2	1286625	9.25	427.0263	1.9827	[C13]C9H15N5O10P2	M-H
ADP +1	MP212_intrac_HCT116_13C_Glucose_1h_3	590896	9.23	427.0273	4.1267	[C13]C9H15N5O10P2	M-H
ADP +1	MP212_intrac_HCT116_13C_Glucose_3h_1	781759	9.25	427.0253	-0.4471	[C13]C9H15N5O10P2	M-H
ADP +1	MP212_intrac_HCT116_13C_Glucose_3h_2	461727	9.23	427.0258	0.6963	[C13]C9H15N5O10P2	M-H
ADP +1	MP212_intrac_HCT116_13C_Glucose_3h_3	125218	9.2	427.0247	-1.7335	[C13]C9H15N5O10P2	M-H
ADP +1	MP212_intrac_HCT116_13C_Glucose_6h_1	223112	9.29	427.0252	-0.733	[C13]C9H15N5O10P2	M-H
ADP +1	MP212_intrac_HCT116_13C_Glucose_6h_2	456615	9.22	427.0269	3.2691	[C13]C9H15N5O10P2	M-H
ADP +1	MP212_intrac_HCT116_13C_Glutamine_1h_1	1403693	9.25	427.0252	-0.59	[C13]C9H15N5O10P2	M-H
ADP +1	MP212_intrac_HCT116_13C_Glutamine_1h_2	1528642	9.25	427.0245	-2.3052	[C13]C9H15N5O10P2	M-H
ADP +1	MP212_intrac_HCT116_13C_Glutamine_1h_3	748349	9.24	427.0237	-4.0918	[C13]C9H15N5O10P2	M-H
ADP +1	MP212_intrac_HCT116_13C_Glutamine_3h_1	951312	9.28	427.0265	2.2686	[C13]C9H15N5O10P2	M-H
ADP +1	MP212_intrac_HCT116_13C_Glutamine_3h_2	1572949	9.24	427.0267	2.8403	[C13]C9H15N5O10P2	M-H
ADP +1	MP212_intrac_HCT116_13C_Glutamine_3h_3	1663752	9.29	427.0262	1.7683	[C13]C9H15N5O10P2	M-H
ADP +1	MP212_intrac_HCT116_13C_Glutamine_6h_1	868381	9.36	427.0243	-2.8769	[C13]C9H15N5O10P2	M-H
ADP +1	MP212_intrac_HCT116_13C_Glutamine_6h_2	1006586	9.26	427.0246	-2.0908	[C13]C9H15N5O10P2	M-H
ADP +1	MP212_intrac_HCT116_13C_Glutamine_6h_3	830043	9.23	427.0262	1.5539	[C13]C9H15N5O10P2	M-H
ADP +1	MP212_intrac_HCT116_13C_Glutamine_24h_1	264181	9.22			[C13]C9H15N5O10P2	M-H
ADP +1	MP212_intrac_HCT116_13C_Glutamine_24h_2	1014607	9.25	427.0255	-0.0183	[C13]C9H15N5O10P2	M-H
ADP +1	MP212_intrac_HCT116_13C_Glutamine_24h_3	2035781	9.29	427.0254	-0.3042	[C13]C9H15N5O10P2	M-H
ADP +2	MP212_intrac_HCT116_13C_Glucose_3h_1	64598	9.22	428.0294	1.1866	[C13]2C8H15N5O10P2	M-H
ADP +2	MP212_intrac_HCT116_13C_Glucose_3h_2	25000	9.2	428.0301	2.9691	[C13]2C8H15N5O10P2	M-H
ADP +2	MP212_intrac_HCT116_13C_Glucose_6h_1	16345	9.18	428.0271	-4.0894	[C13]2C8H15N5O10P2	M-H
ADP +2	MP212_intrac_HCT116_13C_Glutamine_1h_1	37282	9.21	428.0281	-1.8079	[C13]2C8H15N5O10P2	M-H
ADP +2	MP212_intrac_HCT116_13C_Glutamine_1h_3	17663	9.18	428.0273	-3.519	[C13]2C8H15N5O10P2	M-H
ADP +3	MP212_intrac_HCT116_13C_Glucose_6h_2	21311	9.19	429.0329	1.5557	[C13]3C7H15N5O10P2	M-H
ADP +4	MP212_intrac_HCT116_13C_Glucose_3h_1	60428	9.22	430.0345	-2.5001	[C13]4C6H15N5O10P2	M-H
ADP +4	MP212_intrac_HCT116_13C_Glucose_3h_2	87456	9.23	430.0364	1.9707	[C13]4C6H15N5O10P2	M-H
ADP +4	MP212_intrac_HCT116_13C_Glucose_6h_1	34951	9.21	430.0376	4.7383	[C13]4C6H15N5O10P2	M-H
ADP +4	MP212_intrac_HCT116_13C_Glucose_6h_2	15945	9.17	430.0368	2.8223	[C13]4C6H15N5O10P2	M-H
ADP +4	MP212_intrac_HCT116_13C_Glucose_6h_3	110689	9.22	430.0339	-3.9194	[C13]4C6H15N5O10P2	M-H
ADP +4	MP212_intrac_HCT116_13C_Glucose_24h_1	171597	9.25	430.0362	1.5449	[C13]4C6H15N5O10P2	M-H
ADP +4	MP212_intrac_HCT116_13C_Glucose_24h_2	122413	9.27	430.036	0.9772	[C13]4C6H15N5O10P2	M-H
ADP +4	MP212_intrac_HCT116_13C_Glucose_24h_3	92899	9.22	430.0355	-0.1583	[C13]4C6H15N5O10P2	M-H
ADP +5	MP212_intrac_HCT116_13C_Glucose_1h_1	5515420	9.3	431.0388	-0.2126	[C13]5C5H15N5O10P2	M-H
ADP +5	MP212_intrac_HCT116_13C_Glucose_1h_2	6238340	9.29	431.0399	2.407	[C13]5C5H15N5O10P2	M-H
ADP +5	MP212_intrac_HCT116_13C_Glucose_1h_3	5191602	9.27	431.0387	-0.5666	[C13]5C5H15N5O10P2	M-H
ADP +5	MP212_intrac_HCT116_13C_Glucose_3h_1	10318234	9.28	431.0392	0.7078	[C13]5C5H15N5O10P2	M-H
ADP +5	MP212_intrac_HCT116_13C_Glucose_3h_2	11045957	9.31	431.0396	1.5574	[C13]5C5H15N5O10P2	M-H
ADP +5	MP212_intrac_HCT116_13C_Glucose_3h_3	9071349	9.31	431.039	0.1414	[C13]5C5H15N5O10P2	M-H
ADP +5	MP212_intrac_HCT116_13C_Glucose_6h_1	11425143	9.29	431.0392	0.7786	[C13]5C5H15N5O10P2	M-H
ADP +5	MP212_intrac_HCT116_13C_Glucose_6h_2	10794447	9.27	431.0398	1.9822	[C13]5C5H15N5O10P2	M-H
ADP +5	MP212_intrac_HCT116_13C_Glucose_6h_3	12527754	9.27	431.0389	-2.00E-04	[C13]5C5H15N5O10P2	M-H
ADP +5	MP212_intrac_HCT116_13C_Glucose_24h_1	12825656	9.25	431.0398	1.9822	[C13]5C5H15N5O10P2	M-H
ADP +5	MP212_intrac_HCT116_13C_Glucose_24h_2	10473778	9.28	431.0398	2.1238	[C13]5C5H15N5O10P2	M-H
ADP +5	MP212_intrac_HCT116_13C_Glucose_24h_3	10159116	9.28	431.0386	-0.779	[C13]5C5H15N5O10P2	M-H
ADP +5	MP212_intrac_HCT116_13C_Glutamine_1h_1	502233	9.32			[C13]5C5H15N5O10P2	M-H
ADP +5	MP212_intrac_HCT116_13C_Glutamine_1h_2	605119	9.3	431.0369	-4.6022	[C13]5C5H15N5O10P2	M-H
ADP +5	MP212_intrac_HCT116_13C_Glutamine_1h_3	312126	9.35	431.0373	-3.8234	[C13]5C5H15N5O10P2	M-H
ADP +5	MP212_intrac_HCT116_13C_Glutamine_3h_1	722975	9.33	431.0368	-4.8854	[C13]5C5H15N5O10P2	M-H
ADP +5	MP212_intrac_HCT116_13C_Glutamine_3h_2	620492	9.37	431.037	-4.5314	[C13]5C5H15N5O10P2	M-H
ADP +5	MP212_intrac_HCT116_13C_Glutamine_3h_3	588397	9.32	431.037	-4.5314	[C13]5C5H15N5O10P2	M-H
ADP +5	MP212_intrac_HCT116_13C_Glutamine_6h_1	293531	9.3	431.0373	-3.6818	[C13]5C5H15N5O10P2	M-H
ADP +5	MP212_intrac_HCT116_13C_Glutamine_6h_2	385302	9.33	431.037	-4.5314	[C13]5C5H15N5O10P2	M-H
ADP +5	MP212_intrac_HCT116_13C_Glutamine_6h_3	343960	9.29	431.0374	-3.3986	[C13]5C5H15N5O10P2	M-H
ADP +5	MP212_intrac_HCT116_13C_Glutamine_24h_1	403528	9.3	431.038	-2.0534	[C13]5C5H15N5O10P2	M-H
ADP +5	MP212_intrac_HCT116_13C_Glutamine_24h_2	55141	9.4	431.039	0.2122	[C13]5C5H15N5O10P2	M-H
ADP +5	MP212_intrac_HCT116_13C_Glutamine_24h_3	501826	9.35	431.037	-4.5314	[C13]5C5H15N5O10P2	M-H
ADP +6	MP212_intrac_HCT116_13C_Glucose_3h_1	217490	9.24	432.0424	0.2046	[C13]6C4H15N5O10P2	M-H
ADP +6	MP212_intrac_HCT116_13C_Glucose_3h_2	47709	9.43	432.041	-2.9034	[C13]6C4H15N5O10P2	M-H
ADP +6	MP212_intrac_HCT116_13C_Glucose_3h_3	140730	9.28	432.0428	1.3348	[C13]6C4H15N5O10P2	M-H
ADP +6	MP212_intrac_HCT116_13C_Glucose_6h_1	774646	9.27	432.0419	-0.9256	[C13]6C4H15N5O10P2	M-H
ADP +6	MP212_intrac_HCT116_13C_Glucose_6h_2	426139	9.31	432.0427	0.911	[C13]6C4H15N5O10P2	M-H
ADP +6	MP212_intrac_HCT116_13C_Glucose_6h_3	210543	9.24	432.0433	2.4649	[C13]6C4H15N5O10P2	M-H
ADP +6	MP212_intrac_HCT116_13C_Glucose_24h_1	3018575	9.25	432.043	1.688	[C13]6C4H15N5O10P2	M-H
ADP +6	MP212_intrac_HCT116_13C_Glucose_24h_2	2234627	9.27	432.0434	2.6062	[C13]6C4H15N5O10P2	M-H
ADP +6	MP212_intrac_HCT116_13C_Glucose_24h_3	2630370	9.26	432.0413	-2.2676	[C13]6C4H15N5O10P2	M-H
ADP +7	MP212_intrac_HCT116_13C_Glucose_24h_1	359664	9.22			[C13]7C3H15N5O10P2	M-H
ADP +7	MP212_intrac_HCT116_13C_Glucose_24h_2	84166	9.36	433.0441	-3.5853	[C13]7C3H15N5O10P2	M-H
ADP +7	MP212_intrac_HCT116_13C_Glucose_24h_3	146264	9.23	433.0445	-2.6692	[C13]7C3H15N5O10P2	M-H
ADP +8	MP212_intrac_HCT116_13C_Glucose_24h_1	118871	9.31	434.047	-4.6388	[C13]8C2H15N5O10P2	M-H
ADP +8	MP212_intrac_HCT116_13C_Glucose_24h_2	149757	9.36	434.0479	-2.4592	[C13]8C2H15N5O10P2	M-H
ADP +8	MP212_intrac_HCT116_13C_Glucose_24h_3	171609	9.28	434.047	-4.5684	[C13]8C2H15N5O10P2	M-H
aKG	MP212_intrac_HCT116_13C_Glucose_1h_1	124275515	9.13	145.0144	0.7483	C5H6O5	M-H
aKG	MP212_intrac_HCT116_13C_Glucose_1h_2	120616236	9.13	145.0143	0.6431	C5H6O5	M-H
aKG	MP212_intrac_HCT116_13C_Glucose_1h_3	117387183	9.12	145.0144	0.8536	C5H6O5	M-H
aKG	MP212_intrac_HCT116_13C_Glucose_3h_1	133030081	9.13	145.0143	0.6431	C5H6O5	M-H
aKG	MP212_intrac_HCT116_13C_Glucose_3h_2	125169229	9.14	145.0144	0.7483	C5H6O5	M-H
aKG	MP212_intrac_HCT116_13C_Glucose_3h_3	141979683	9.12	145.0143	0.3275	C5H6O5	M-H
aKG	MP212_intrac_HCT116_13C_Glucose_6h_1	129842642	9.12	145.0143	0.117	C5H6O5	M-H
aKG	MP212_intrac_HCT116_13C_Glucose_6h_2	125439624	9.13	145.0143	0.6431	C5H6O5	M-H
aKG	MP212_intrac_HCT116_13C_Glucose_6h_3	114870572	9.12	145.0143	0.4327	C5H6O5	M-H
aKG	MP212_intrac_HCT116_13C_Glucose_24h_1	100032334	9.12	145.0144	0.7483	C5H6O5	M-H
aKG	MP212_intrac_HCT116_13C_Glucose_24h_2	99647208	9.13	145.0144	1.064	C5H6O5	M-H
aKG	MP212_intrac_HCT116_13C_Glucose_24h_3	93446426	9.13	145.0143	0.0118	C5H6O5	M-H
aKG	MP212_intrac_HCT116_13C_Glutamine_1h_1	33752276	9.13	145.0144	0.7483	C5H6O5	M-H
aKG	MP212_intrac_HCT116_13C_Glutamine_1h_2	38847985	9.11	145.0144	0.9588	C5H6O5	M-H
aKG	MP212_intrac_HCT116_13C_Glutamine_1h_3	33774864	9.13	145.0143	0.117	C5H6O5	M-H
aKG	MP212_intrac_HCT116_13C_Glutamine_3h_1	23165069	9.13	145.0143	0.6431	C5H6O5	M-H
aKG	MP212_intrac_HCT116_13C_Glutamine_3h_2	23047806	9.12	145.0144	0.8536	C5H6O5	M-H
aKG	MP212_intrac_HCT116_13C_Glutamine_3h_3	21202750	9.12	145.0144	0.8536	C5H6O5	M-H
aKG	MP212_intrac_HCT116_13C_Glutamine_6h_1	20036493	9.12	145.0143	0.3275	C5H6O5	M-H
aKG	MP212_intrac_HCT116_13C_Glutamine_6h_2	19727145	9.12	145.0143	0.5379	C5H6O5	M-H
aKG	MP212_intrac_HCT116_13C_Glutamine_6h_3	22512099	9.11	145.0143	0.5379	C5H6O5	M-H
aKG	MP212_intrac_HCT116_13C_Glutamine_24h_1	19140348	9.13	145.0144	1.064	C5H6O5	M-H
aKG	MP212_intrac_HCT116_13C_Glutamine_24h_2	18746938	9.13	145.0143	0.117	C5H6O5	M-H
aKG	MP212_intrac_HCT116_13C_Glutamine_24h_3	20751134	9.12	145.0144	0.9588	C5H6O5	M-H
aKG	Standard_20190907002009	1425691644	9.11	145.0143	0.0118	C5H6O5	M-H
aKG	Standard_20190907104157	1442589384	9.11	145.0145	1.3797	C5H6O5	M-H
aKG +1	MP212_intrac_HCT116_13C_Glucose_1h_1	7075522	9.11	146.0177	0.7907	[C13]C4H6O5	M-H
aKG +1	MP212_intrac_HCT116_13C_Glucose_1h_2	6893216	9.13	146.0177	0.8952	[C13]C4H6O5	M-H
aKG +1	MP212_intrac_HCT116_13C_Glucose_1h_3	6476924	9.13	146.0177	0.8952	[C13]C4H6O5	M-H
aKG +1	MP212_intrac_HCT116_13C_Glucose_3h_1	8900370	9.13	146.0177	0.4772	[C13]C4H6O5	M-H
aKG +1	MP212_intrac_HCT116_13C_Glucose_3h_2	8291505	9.14	146.0177	0.9997	[C13]C4H6O5	M-H
aKG +1	MP212_intrac_HCT116_13C_Glucose_3h_3	9336273	9.14	146.0177	0.3727	[C13]C4H6O5	M-H
aKG +1	MP212_intrac_HCT116_13C_Glucose_6h_1	9243076	9.14	146.0176	0.1637	[C13]C4H6O5	M-H
aKG +1	MP212_intrac_HCT116_13C_Glucose_6h_2	8696511	9.13	146.0177	0.4772	[C13]C4H6O5	M-H
aKG +1	MP212_intrac_HCT116_13C_Glucose_6h_3	8334481	9.12	146.0176	0.0592	[C13]C4H6O5	M-H
aKG +1	MP212_intrac_HCT116_13C_Glucose_24h_1	7592309	9.12	146.0178	1.1042	[C13]C4H6O5	M-H
aKG +1	MP212_intrac_HCT116_13C_Glucose_24h_2	7765843	9.13	146.0177	0.9997	[C13]C4H6O5	M-H
aKG +1	MP212_intrac_HCT116_13C_Glucose_24h_3	7245990	9.13	146.0176	-0.2543	[C13]C4H6O5	M-H
aKG +1	MP212_intrac_HCT116_13C_Glutamine_1h_1	2240296	9.13	146.0177	0.8952	[C13]C4H6O5	M-H
aKG +1	MP212_intrac_HCT116_13C_Glutamine_1h_2	2575649	9.13	146.0177	0.8952	[C13]C4H6O5	M-H
aKG +1	MP212_intrac_HCT116_13C_Glutamine_1h_3	2091812	9.13	146.0178	1.1042	[C13]C4H6O5	M-H
aKG +1	MP212_intrac_HCT116_13C_Glutamine_3h_1	4834817	9.12	146.0177	0.7907	[C13]C4H6O5	M-H
aKG +1	MP212_intrac_HCT116_13C_Glutamine_3h_2	4548609	9.12	146.0177	0.7907	[C13]C4H6O5	M-H
aKG +1	MP212_intrac_HCT116_13C_Glutamine_3h_3	4010460	9.12	146.0177	0.6862	[C13]C4H6O5	M-H
aKG +1	MP212_intrac_HCT116_13C_Glutamine_6h_1	6091571	9.12	146.0177	0.6862	[C13]C4H6O5	M-H
aKG +1	MP212_intrac_HCT116_13C_Glutamine_6h_2	6079113	9.12	146.0177	0.6862	[C13]C4H6O5	M-H
aKG +1	MP212_intrac_HCT116_13C_Glutamine_6h_3	6915989	9.12	146.0177	0.6862	[C13]C4H6O5	M-H
aKG +1	MP212_intrac_HCT116_13C_Glutamine_24h_1	8379995	9.13	146.0178	1.3132	[C13]C4H6O5	M-H
aKG +1	MP212_intrac_HCT116_13C_Glutamine_24h_2	7982301	9.13	146.0177	0.3727	[C13]C4H6O5	M-H
aKG +1	MP212_intrac_HCT116_13C_Glutamine_24h_3	8344392	9.13	146.0177	0.9997	[C13]C4H6O5	M-H
aKG +1	Standard_20190907002009	79961240	9.11	146.0175	-0.7768	[C13]C4H6O5	M-H
aKG +1	Standard_20190907104157	80399373	9.11	146.0177	0.6862	[C13]C4H6O5	M-H
aKG +2	MP212_intrac_HCT116_13C_Glucose_1h_1	8598930	9.13	147.0212	1.5947	[C13]2C3H6O5	M-H
aKG +2	MP212_intrac_HCT116_13C_Glucose_1h_2	8417530	9.13	147.0211	0.972	[C13]2C3H6O5	M-H
aKG +2	MP212_intrac_HCT116_13C_Glucose_1h_3	8189757	9.12	147.0211	1.2834	[C13]2C3H6O5	M-H
aKG +2	MP212_intrac_HCT116_13C_Glucose_3h_1	17942355	9.13	147.0211	0.6606	[C13]2C3H6O5	M-H
aKG +2	MP212_intrac_HCT116_13C_Glucose_3h_2	15781207	9.14	147.0211	0.8682	[C13]2C3H6O5	M-H
aKG +2	MP212_intrac_HCT116_13C_Glucose_3h_3	18414005	9.12	147.0211	0.7644	[C13]2C3H6O5	M-H
aKG +2	MP212_intrac_HCT116_13C_Glucose_6h_1	24553686	9.12	147.021	0.3493	[C13]2C3H6O5	M-H
aKG +2	MP212_intrac_HCT116_13C_Glucose_6h_2	22537627	9.11	147.021	0.4531	[C13]2C3H6O5	M-H
aKG +2	MP212_intrac_HCT116_13C_Glucose_6h_3	20251829	9.12	147.021	0.4531	[C13]2C3H6O5	M-H
aKG +2	MP212_intrac_HCT116_13C_Glucose_24h_1	27395229	9.12	147.0211	0.6606	[C13]2C3H6O5	M-H
aKG +2	MP212_intrac_HCT116_13C_Glucose_24h_2	24627433	9.13	147.0211	1.0758	[C13]2C3H6O5	M-H
aKG +2	MP212_intrac_HCT116_13C_Glucose_24h_3	28635218	9.13	147.0209	-0.1696	[C13]2C3H6O5	M-H
aKG +2	MP212_intrac_HCT116_13C_Glutamine_1h_1	1309060	9.13	147.0215	3.6705	[C13]2C3H6O5	M-H
aKG +2	MP212_intrac_HCT116_13C_Glutamine_1h_2	1547897	9.11	147.0215	3.4629	[C13]2C3H6O5	M-H
aKG +2	MP212_intrac_HCT116_13C_Glutamine_1h_3	1322261	9.13	147.0207	-1.5189	[C13]2C3H6O5	M-H
aKG +2	MP212_intrac_HCT116_13C_Glutamine_3h_1	4404341	9.13	147.0211	1.2834	[C13]2C3H6O5	M-H
aKG +2	MP212_intrac_HCT116_13C_Glutamine_3h_2	4380180	9.12	147.0211	1.2834	[C13]2C3H6O5	M-H
aKG +2	MP212_intrac_HCT116_13C_Glutamine_3h_3	3939287	9.12	147.0212	1.3872	[C13]2C3H6O5	M-H
aKG +2	MP212_intrac_HCT116_13C_Glutamine_6h_1	5466064	9.12	147.0211	1.0758	[C13]2C3H6O5	M-H
aKG +2	MP212_intrac_HCT116_13C_Glutamine_6h_2	5392990	9.12	147.0211	0.972	[C13]2C3H6O5	M-H
aKG +2	MP212_intrac_HCT116_13C_Glutamine_6h_3	6151004	9.12	147.0211	0.6606	[C13]2C3H6O5	M-H
aKG +2	MP212_intrac_HCT116_13C_Glutamine_24h_1	6808965	9.13	147.0212	1.5947	[C13]2C3H6O5	M-H
aKG +2	MP212_intrac_HCT116_13C_Glutamine_24h_2	6551088	9.13	147.021	0.5569	[C13]2C3H6O5	M-H
aKG +2	MP212_intrac_HCT116_13C_Glutamine_24h_3	6917957	9.12	147.0211	1.1796	[C13]2C3H6O5	M-H
aKG +3	MP212_intrac_HCT116_13C_Glucose_1h_1	530431	9.15	148.0246	1.94	[C13]3C2H6O5	M-H
aKG +3	MP212_intrac_HCT116_13C_Glucose_1h_2	434494	9.15	148.0245	1.5277	[C13]3C2H6O5	M-H
aKG +3	MP212_intrac_HCT116_13C_Glucose_1h_3	487750	9.12	148.0244	0.703	[C13]3C2H6O5	M-H
aKG +3	MP212_intrac_HCT116_13C_Glucose_3h_1	1987008	9.14	148.0244	0.3938	[C13]3C2H6O5	M-H
aKG +3	MP212_intrac_HCT116_13C_Glucose_3h_2	1879967	9.12	148.0243	0.0845	[C13]3C2H6O5	M-H
aKG +3	MP212_intrac_HCT116_13C_Glucose_3h_3	1880846	9.12	148.0244	0.703	[C13]3C2H6O5	M-H
aKG +3	MP212_intrac_HCT116_13C_Glucose_6h_1	3543042	9.14	148.0243	0.0845	[C13]3C2H6O5	M-H
aKG +3	MP212_intrac_HCT116_13C_Glucose_6h_2	3203007	9.11	148.0244	0.9092	[C13]3C2H6O5	M-H
aKG +3	MP212_intrac_HCT116_13C_Glucose_6h_3	2817963	9.12	148.0245	1.1153	[C13]3C2H6O5	M-H
aKG +3	MP212_intrac_HCT116_13C_Glucose_24h_1	5362347	9.12	148.0245	1.0123	[C13]3C2H6O5	M-H
aKG +3	MP212_intrac_HCT116_13C_Glucose_24h_2	4813020	9.13	148.0245	1.3215	[C13]3C2H6O5	M-H
aKG +3	MP212_intrac_HCT116_13C_Glucose_24h_3	6166725	9.13	148.0243	0.1876	[C13]3C2H6O5	M-H
aKG +3	MP212_intrac_HCT116_13C_Glutamine_1h_1	9444307	9.13	148.0245	1.1153	[C13]3C2H6O5	M-H
aKG +3	MP212_intrac_HCT116_13C_Glutamine_1h_2	10922186	9.13	148.0245	1.4246	[C13]3C2H6O5	M-H
aKG +3	MP212_intrac_HCT116_13C_Glutamine_1h_3	9536776	9.13	148.0244	0.4968	[C13]3C2H6O5	M-H
aKG +3	MP212_intrac_HCT116_13C_Glutamine_3h_1	22469727	9.13	148.0244	0.9092	[C13]3C2H6O5	M-H
aKG +3	MP212_intrac_HCT116_13C_Glutamine_3h_2	23492836	9.12	148.0245	1.0123	[C13]3C2H6O5	M-H
aKG +3	MP212_intrac_HCT116_13C_Glutamine_3h_3	20704613	9.12	148.0244	0.9092	[C13]3C2H6O5	M-H
aKG +3	MP212_intrac_HCT116_13C_Glutamine_6h_1	25407297	9.12	148.0244	0.5999	[C13]3C2H6O5	M-H
aKG +3	MP212_intrac_HCT116_13C_Glutamine_6h_2	25602065	9.12	148.0244	0.703	[C13]3C2H6O5	M-H
aKG +3	MP212_intrac_HCT116_13C_Glutamine_6h_3	28820826	9.11	148.0244	0.5999	[C13]3C2H6O5	M-H
aKG +3	MP212_intrac_HCT116_13C_Glutamine_24h_1	28528167	9.13	148.0245	1.3215	[C13]3C2H6O5	M-H
aKG +3	MP212_intrac_HCT116_13C_Glutamine_24h_2	28159527	9.13	148.0244	0.3938	[C13]3C2H6O5	M-H
aKG +3	MP212_intrac_HCT116_13C_Glutamine_24h_3	29201188	9.12	148.0245	1.1153	[C13]3C2H6O5	M-H
aKG +4	MP212_intrac_HCT116_13C_Glucose_1h_1	62537	9.16	149.0274	-1.5749	[C13]4CH6O5	M-H
aKG +4	MP212_intrac_HCT116_13C_Glucose_1h_2	134946	9.1	149.0277	0.3705	[C13]4CH6O5	M-H
aKG +4	MP212_intrac_HCT116_13C_Glucose_1h_3	111221	9.13	149.028	2.0088	[C13]4CH6O5	M-H
aKG +4	MP212_intrac_HCT116_13C_Glucose_3h_1	923103	9.11	149.0276	-0.2438	[C13]4CH6O5	M-H
aKG +4	MP212_intrac_HCT116_13C_Glucose_3h_2	975154	9.14	149.0281	2.7255	[C13]4CH6O5	M-H
aKG +4	MP212_intrac_HCT116_13C_Glucose_3h_3	989829	9.12	149.0278	0.8825	[C13]4CH6O5	M-H
aKG +4	MP212_intrac_HCT116_13C_Glucose_6h_1	2629964	9.12	149.0278	0.8825	[C13]4CH6O5	M-H
aKG +4	MP212_intrac_HCT116_13C_Glucose_6h_2	2315156	9.13	149.0278	1.0873	[C13]4CH6O5	M-H
aKG +4	MP212_intrac_HCT116_13C_Glucose_6h_3	2095847	9.12	149.0279	1.5992	[C13]4CH6O5	M-H
aKG +4	MP212_intrac_HCT116_13C_Glucose_24h_1	4987664	9.12	149.0278	1.1896	[C13]4CH6O5	M-H
aKG +4	MP212_intrac_HCT116_13C_Glucose_24h_2	4450808	9.13	149.0279	1.5992	[C13]4CH6O5	M-H
aKG +4	MP212_intrac_HCT116_13C_Glucose_24h_3	6066015	9.13	149.0277	0.3705	[C13]4CH6O5	M-H
aKG +4	MP212_intrac_HCT116_13C_Glutamine_1h_1	3160903	9.12	149.0278	0.8825	[C13]4CH6O5	M-H
aKG +4	MP212_intrac_HCT116_13C_Glutamine_1h_2	3728081	9.13	149.0278	0.8825	[C13]4CH6O5	M-H
aKG +4	MP212_intrac_HCT116_13C_Glutamine_1h_3	3070584	9.13	149.0277	0.4729	[C13]4CH6O5	M-H
aKG +4	MP212_intrac_HCT116_13C_Glutamine_3h_1	4630903	9.13	149.0278	0.9849	[C13]4CH6O5	M-H
aKG +4	MP212_intrac_HCT116_13C_Glutamine_3h_2	4933279	9.12	149.0278	0.9849	[C13]4CH6O5	M-H
aKG +4	MP212_intrac_HCT116_13C_Glutamine_3h_3	4369014	9.12	149.0278	0.9849	[C13]4CH6O5	M-H
aKG +4	MP212_intrac_HCT116_13C_Glutamine_6h_1	4553728	9.12	149.0278	0.6777	[C13]4CH6O5	M-H
aKG +4	MP212_intrac_HCT116_13C_Glutamine_6h_2	4593253	9.12	149.0278	1.0873	[C13]4CH6O5	M-H
aKG +4	MP212_intrac_HCT116_13C_Glutamine_6h_3	5265952	9.11	149.0278	0.6777	[C13]4CH6O5	M-H
aKG +4	MP212_intrac_HCT116_13C_Glutamine_24h_1	4514962	9.13	149.0279	1.5992	[C13]4CH6O5	M-H
aKG +4	MP212_intrac_HCT116_13C_Glutamine_24h_2	4645377	9.13	149.0277	0.3705	[C13]4CH6O5	M-H
aKG +4	MP212_intrac_HCT116_13C_Glutamine_24h_3	4472369	9.12	149.0279	1.292	[C13]4CH6O5	M-H
aKG +5	MP212_intrac_HCT116_13C_Glucose_3h_1	50590	9.16	150.0309	-0.6028	[C13]5H6O5	M-H
aKG +5	MP212_intrac_HCT116_13C_Glucose_3h_2	32826	9.12	150.0311	0.8211	[C13]5H6O5	M-H
aKG +5	MP212_intrac_HCT116_13C_Glucose_3h_3	84005	9.14	150.0307	-2.3317	[C13]5H6O5	M-H
aKG +5	MP212_intrac_HCT116_13C_Glucose_6h_1	532128	9.12	150.0311	0.7194	[C13]5H6O5	M-H
aKG +5	MP212_intrac_HCT116_13C_Glucose_6h_2	379504	9.11	150.0311	0.516	[C13]5H6O5	M-H
aKG +5	MP212_intrac_HCT116_13C_Glucose_6h_3	334729	9.13	150.0311	0.3126	[C13]5H6O5	M-H
aKG +5	MP212_intrac_HCT116_13C_Glucose_24h_1	1463096	9.12	150.0313	1.533	[C13]5H6O5	M-H
aKG +5	MP212_intrac_HCT116_13C_Glucose_24h_2	1147377	9.13	150.0313	1.7364	[C13]5H6O5	M-H
aKG +5	MP212_intrac_HCT116_13C_Glucose_24h_3	1865394	9.11	150.0311	0.516	[C13]5H6O5	M-H
aKG +5	MP212_intrac_HCT116_13C_Glutamine_1h_1	87754750	9.12	150.0311	0.6177	[C13]5H6O5	M-H
aKG +5	MP212_intrac_HCT116_13C_Glutamine_1h_2	103544311	9.13	150.0311	0.8211	[C13]5H6O5	M-H
aKG +5	MP212_intrac_HCT116_13C_Glutamine_1h_3	89227485	9.13	150.031	0.1092	[C13]5H6O5	M-H
aKG +5	MP212_intrac_HCT116_13C_Glutamine_3h_1	111568157	9.13	150.0311	0.516	[C13]5H6O5	M-H
aKG +5	MP212_intrac_HCT116_13C_Glutamine_3h_2	117495917	9.12	150.0311	0.6177	[C13]5H6O5	M-H
aKG +5	MP212_intrac_HCT116_13C_Glutamine_3h_3	106106752	9.12	150.0311	0.8211	[C13]5H6O5	M-H
aKG +5	MP212_intrac_HCT116_13C_Glutamine_6h_1	108029748	9.12	150.0311	0.3126	[C13]5H6O5	M-H
aKG +5	MP212_intrac_HCT116_13C_Glutamine_6h_2	109150520	9.12	150.0311	0.3126	[C13]5H6O5	M-H
aKG +5	MP212_intrac_HCT116_13C_Glutamine_6h_3	120600938	9.11	150.0311	0.3126	[C13]5H6O5	M-H
aKG +5	MP212_intrac_HCT116_13C_Glutamine_24h_1	100964817	9.13	150.0311	0.8211	[C13]5H6O5	M-H
aKG +5	MP212_intrac_HCT116_13C_Glutamine_24h_2	103906501	9.13	150.031	0.0075	[C13]5H6O5	M-H
aKG +5	MP212_intrac_HCT116_13C_Glutamine_24h_3	105041511	9.12	150.0311	0.6177	[C13]5H6O5	M-H
Alanine	MP212_intrac_HCT116_13C_Glucose_1h_1	520821360	7.75	90.0551	1.8878	C3H7NO2	M+H
Alanine	MP212_intrac_HCT116_13C_Glucose_1h_2	509994738	7.75	90.0551	1.8878	C3H7NO2	M+H
Alanine	MP212_intrac_HCT116_13C_Glucose_1h_3	526937441	7.74	90.0551	1.7184	C3H7NO2	M+H
Alanine	MP212_intrac_HCT116_13C_Glucose_3h_1	467025877	7.75	90.0551	1.6336	C3H7NO2	M+H
Alanine	MP212_intrac_HCT116_13C_Glucose_3h_2	447795299	7.74	90.0551	1.6336	C3H7NO2	M+H
Alanine	MP212_intrac_HCT116_13C_Glucose_3h_3	525676566	7.75	90.0551	1.3795	C3H7NO2	M+H
Alanine	MP212_intrac_HCT116_13C_Glucose_6h_1	438161333	7.74	90.0551	1.4642	C3H7NO2	M+H
Alanine	MP212_intrac_HCT116_13C_Glucose_6h_2	419062421	7.75	90.0551	1.5489	C3H7NO2	M+H
Alanine	MP212_intrac_HCT116_13C_Glucose_6h_3	429190393	7.75	90.0551	1.6336	C3H7NO2	M+H
Alanine	MP212_intrac_HCT116_13C_Glucose_24h_1	340235581	7.74	90.0551	1.2948	C3H7NO2	M+H
Alanine	MP212_intrac_HCT116_13C_Glucose_24h_2	335347066	7.75	90.0551	2.0572	C3H7NO2	M+H
Alanine	MP212_intrac_HCT116_13C_Glucose_24h_3	344207304	7.75	90.055	0.7864	C3H7NO2	M+H
Alanine	MP212_intrac_HCT116_13C_Glutamine_1h_1	563983316	7.74	90.0551	1.8031	C3H7NO2	M+H
Alanine	MP212_intrac_HCT116_13C_Glutamine_1h_2	546164056	7.75	90.0551	1.7184	C3H7NO2	M+H
Alanine	MP212_intrac_HCT116_13C_Glutamine_1h_3	507356696	7.75	90.0551	1.6336	C3H7NO2	M+H
Alanine	MP212_intrac_HCT116_13C_Glutamine_3h_1	557035911	7.74	90.0551	1.8031	C3H7NO2	M+H
Alanine	MP212_intrac_HCT116_13C_Glutamine_3h_2	533145039	7.74	90.0551	1.3795	C3H7NO2	M+H
Alanine	MP212_intrac_HCT116_13C_Glutamine_3h_3	503438885	7.74	90.0551	1.5489	C3H7NO2	M+H
Alanine	MP212_intrac_HCT116_13C_Glutamine_6h_1	539364150	7.74	90.0551	1.7184	C3H7NO2	M+H
Alanine	MP212_intrac_HCT116_13C_Glutamine_6h_2	513179341	7.75	90.0551	1.1253	C3H7NO2	M+H
Alanine	MP212_intrac_HCT116_13C_Glutamine_6h_3	577531889	7.73	90.0551	1.6336	C3H7NO2	M+H
Alanine	MP212_intrac_HCT116_13C_Glutamine_24h_1	667346731	7.75	90.0551	1.8031	C3H7NO2	M+H
Alanine	MP212_intrac_HCT116_13C_Glutamine_24h_2	611840681	7.75	90.0551	1.6336	C3H7NO2	M+H
Alanine	MP212_intrac_HCT116_13C_Glutamine_24h_3	645590505	7.75	90.0551	1.8878	C3H7NO2	M+H
Alanine	Standard_20190907002009	1572734572	7.76	90.0551	1.1253	C3H7NO2	M+H
Alanine	Standard_20190907104157	1591289274	7.76	90.0551	1.2948	C3H7NO2	M+H
Alanine +1	MP212_intrac_HCT116_13C_Glucose_1h_1	16857847	7.75	91.0585	2.3621	[13C]C2H7NO2	M+H
Alanine +1	MP212_intrac_HCT116_13C_Glucose_1h_2	17197752	7.72	91.0585	1.6918	[13C]C2H7NO2	M+H
Alanine +1	MP212_intrac_HCT116_13C_Glucose_1h_3	17665369	7.77	91.0584	0.8539	[13C]C2H7NO2	M+H
Alanine +1	MP212_intrac_HCT116_13C_Glucose_3h_1	16673281	7.74	91.0585	1.8593	[13C]C2H7NO2	M+H
Alanine +1	MP212_intrac_HCT116_13C_Glucose_3h_2	14381595	7.71	91.0586	3.2837	[13C]C2H7NO2	M+H
Alanine +1	MP212_intrac_HCT116_13C_Glucose_3h_3	17518554	7.8	91.0585	1.6918	[13C]C2H7NO2	M+H
Alanine +1	MP212_intrac_HCT116_13C_Glucose_6h_1	15941751	7.76	91.0585	2.1107	[13C]C2H7NO2	M+H
Alanine +1	MP212_intrac_HCT116_13C_Glucose_6h_2	13013797	7.77	91.0585	1.8593	[13C]C2H7NO2	M+H
Alanine +1	MP212_intrac_HCT116_13C_Glucose_6h_3	14322939	7.74	91.0584	0.8539	[13C]C2H7NO2	M+H
Alanine +1	MP212_intrac_HCT116_13C_Glucose_24h_1	13205424	7.73	91.0584	1.1891	[13C]C2H7NO2	M+H
Alanine +1	MP212_intrac_HCT116_13C_Glucose_24h_2	13290561	7.76	91.0585	2.0269	[13C]C2H7NO2	M+H
Alanine +1	MP212_intrac_HCT116_13C_Glucose_24h_3	15681807	7.75	91.0585	1.6918	[13C]C2H7NO2	M+H
Alanine +1	MP212_intrac_HCT116_13C_Glutamine_1h_1	17591044	7.71	91.0585	2.1945	[13C]C2H7NO2	M+H
Alanine +1	MP212_intrac_HCT116_13C_Glutamine_1h_2	16370484	7.7	91.0584	1.5242	[13C]C2H7NO2	M+H
Alanine +1	MP212_intrac_HCT116_13C_Glutamine_1h_3	17234039	7.73	91.0584	1.4404	[13C]C2H7NO2	M+H
Alanine +1	MP212_intrac_HCT116_13C_Glutamine_3h_1	18743818	7.77	91.0585	1.6918	[13C]C2H7NO2	M+H
Alanine +1	MP212_intrac_HCT116_13C_Glutamine_3h_2	19477603	7.73	91.0584	1.0215	[13C]C2H7NO2	M+H
Alanine +1	MP212_intrac_HCT116_13C_Glutamine_3h_3	17775106	7.73	91.0584	1.3566	[13C]C2H7NO2	M+H
Alanine +1	MP212_intrac_HCT116_13C_Glutamine_6h_1	20353956	7.74	91.0585	1.6918	[13C]C2H7NO2	M+H
Alanine +1	MP212_intrac_HCT116_13C_Glutamine_6h_2	16278828	7.75	91.0584	0.5188	[13C]C2H7NO2	M+H
Alanine +1	MP212_intrac_HCT116_13C_Glutamine_6h_3	20752444	7.73	91.0585	2.3621	[13C]C2H7NO2	M+H
Alanine +1	MP212_intrac_HCT116_13C_Glutamine_24h_1	25430101	7.74	91.0585	2.0269	[13C]C2H7NO2	M+H
Alanine +1	MP212_intrac_HCT116_13C_Glutamine_24h_2	22816749	7.73	91.0585	1.7756	[13C]C2H7NO2	M+H
Alanine +1	MP212_intrac_HCT116_13C_Glutamine_24h_3	23263556	7.78	91.0584	1.5242	[13C]C2H7NO2	M+H
Alanine +1	Standard_20190907002009	55078746	7.76	91.0583	0.1836	[13C]C2H7NO2	M+H
Alanine +1	Standard_20190907104157	56523648	7.76	91.0583	0.435	[13C]C2H7NO2	M+H
Alanine +2	MP212_intrac_HCT116_13C_Glucose_3h_1	745752	7.75	92.062	3.8205	[13C]2CH7NO2	M+H
Alanine +2	MP212_intrac_HCT116_13C_Glucose_3h_3	1765785	7.73	92.0617	0.2569	[13C]2CH7NO2	M+H
Alanine +2	MP212_intrac_HCT116_13C_Glucose_6h_1	4796127	7.71	92.0618	1.4172	[13C]2CH7NO2	M+H
Alanine +2	MP212_intrac_HCT116_13C_Glucose_6h_2	2931479	7.7	92.0617	0.7542	[13C]2CH7NO2	M+H
Alanine +2	MP212_intrac_HCT116_13C_Glucose_6h_3	3219295	7.74	92.0617	0.6713	[13C]2CH7NO2	M+H
Alanine +2	MP212_intrac_HCT116_13C_Glucose_24h_1	13794152	7.73	92.0618	1.5829	[13C]2CH7NO2	M+H
Alanine +2	MP212_intrac_HCT116_13C_Glucose_24h_2	13780803	7.78	92.0619	2.4116	[13C]2CH7NO2	M+H
Alanine +2	MP212_intrac_HCT116_13C_Glucose_24h_3	18686746	7.75	92.0617	0.0083	[13C]2CH7NO2	M+H
Alanine +2	MP212_intrac_HCT116_13C_Glutamine_3h_1	401342	7.72	92.0618	1.0028	[13C]2CH7NO2	M+H
Alanine +2	MP212_intrac_HCT116_13C_Glutamine_6h_2	306239	7.85	92.0617	0.1741	[13C]2CH7NO2	M+H
Alanine +2	MP212_intrac_HCT116_13C_Glutamine_6h_3	170370	7.63	92.062	3.2404	[13C]2CH7NO2	M+H
Alanine +2	MP212_intrac_HCT116_13C_Glutamine_24h_1	510154	7.77	92.0619	2.9089	[13C]2CH7NO2	M+H
Alanine +2	MP212_intrac_HCT116_13C_Glutamine_24h_2	475195	7.82	92.0617	0.1741	[13C]2CH7NO2	M+H
Alanine +2	MP212_intrac_HCT116_13C_Glutamine_24h_3	179047	7.86	92.0618	1.6658	[13C]2CH7NO2	M+H
Alanine +2	Standard_20190907002009	368224	7.77	92.062	3.6547	[13C]2CH7NO2	M+H
Alanine +2	Standard_20190907104157	515330	7.74	92.062	3.2404	[13C]2CH7NO2	M+H
Alanine +3	MP212_intrac_HCT116_13C_Glucose_1h_1	56914014	7.75	93.0652	2.1067	[13C]3H7NO2	M+H
Alanine +3	MP212_intrac_HCT116_13C_Glucose_1h_2	56547807	7.75	93.0652	1.5329	[13C]3H7NO2	M+H
Alanine +3	MP212_intrac_HCT116_13C_Glucose_1h_3	60494074	7.74	93.0651	1.205	[13C]3H7NO2	M+H
Alanine +3	MP212_intrac_HCT116_13C_Glucose_3h_1	98643141	7.75	93.0652	1.4509	[13C]3H7NO2	M+H
Alanine +3	MP212_intrac_HCT116_13C_Glucose_3h_2	85078102	7.74	93.0652	1.5329	[13C]3H7NO2	M+H
Alanine +3	MP212_intrac_HCT116_13C_Glucose_3h_3	103630952	7.75	93.0651	1.041	[13C]3H7NO2	M+H
Alanine +3	MP212_intrac_HCT116_13C_Glucose_6h_1	165726120	7.74	93.0652	1.6149	[13C]3H7NO2	M+H
Alanine +3	MP212_intrac_HCT116_13C_Glucose_6h_2	137079421	7.75	93.0651	1.3689	[13C]3H7NO2	M+H
Alanine +3	MP212_intrac_HCT116_13C_Glucose_6h_3	144309052	7.75	93.0652	1.7788	[13C]3H7NO2	M+H
Alanine +3	MP212_intrac_HCT116_13C_Glucose_24h_1	356168559	7.76	93.0651	1.205	[13C]3H7NO2	M+H
Alanine +3	MP212_intrac_HCT116_13C_Glucose_24h_2	323809646	7.75	93.0652	2.1887	[13C]3H7NO2	M+H
Alanine +3	MP212_intrac_HCT116_13C_Glucose_24h_3	425442518	7.75	93.0651	0.6311	[13C]3H7NO2	M+H
Alanine +3	MP212_intrac_HCT116_13C_Glutamine_1h_1	2705521	7.74			[13C]3H7NO2	M+H
Alanine +3	MP212_intrac_HCT116_13C_Glutamine_1h_2	1561937	7.77			[13C]3H7NO2	M+H
Alanine +3	MP212_intrac_HCT116_13C_Glutamine_1h_3	2534167	7.81	93.065	-0.5166	[13C]3H7NO2	M+H
Alanine +3	MP212_intrac_HCT116_13C_Glutamine_3h_1	3465602	7.69	93.0651	0.5491	[13C]3H7NO2	M+H
Alanine +3	MP212_intrac_HCT116_13C_Glutamine_3h_2	3499071	7.73	93.0652	1.6969	[13C]3H7NO2	M+H
Alanine +3	MP212_intrac_HCT116_13C_Glutamine_3h_3	4034542	7.73	93.0652	1.5329	[13C]3H7NO2	M+H
Alanine +3	MP212_intrac_HCT116_13C_Glutamine_6h_1	5894953	7.77	93.0649	-1.3364	[13C]3H7NO2	M+H
Alanine +3	MP212_intrac_HCT116_13C_Glutamine_6h_2	6553426	7.77	93.065	0.3032	[13C]3H7NO2	M+H
Alanine +3	MP212_intrac_HCT116_13C_Glutamine_6h_3	7809571	7.69	93.065	0.3032	[13C]3H7NO2	M+H
Alanine +3	MP212_intrac_HCT116_13C_Glutamine_24h_1	15004747	7.75	93.0652	1.5329	[13C]3H7NO2	M+H
Alanine +3	MP212_intrac_HCT116_13C_Glutamine_24h_2	14058053	7.78	93.0651	1.123	[13C]3H7NO2	M+H
Alanine +3	MP212_intrac_HCT116_13C_Glutamine_24h_3	14668371	7.75	93.0652	2.2707	[13C]3H7NO2	M+H
AMP	MP212_intrac_HCT116_13C_Glucose_1h_1	5057559	7.91	346.0564	1.6066	C10H14N5O7P	M-H
AMP	MP212_intrac_HCT116_13C_Glucose_1h_2	5104049	7.9	346.0565	2.1357	C10H14N5O7P	M-H
AMP	MP212_intrac_HCT116_13C_Glucose_1h_3	4733122	7.9	346.0566	2.4003	C10H14N5O7P	M-H
AMP	MP212_intrac_HCT116_13C_Glucose_3h_1	3600478	7.91	346.0566	2.3121	C10H14N5O7P	M-H
AMP	MP212_intrac_HCT116_13C_Glucose_3h_2	3647502	7.92	346.0564	1.6948	C10H14N5O7P	M-H
AMP	MP212_intrac_HCT116_13C_Glucose_3h_3	3994869	7.92	346.0563	1.5184	C10H14N5O7P	M-H
AMP	MP212_intrac_HCT116_13C_Glucose_6h_1	2074912	7.9	346.0562	0.9893	C10H14N5O7P	M-H
AMP	MP212_intrac_HCT116_13C_Glucose_6h_2	2092477	7.89	346.0564	1.6948	C10H14N5O7P	M-H
AMP	MP212_intrac_HCT116_13C_Glucose_6h_3	1904168	7.9	346.0564	1.783	C10H14N5O7P	M-H
AMP	MP212_intrac_HCT116_13C_Glucose_24h_1	156262	7.89	346.0565	2.0475	C10H14N5O7P	M-H
AMP	MP212_intrac_HCT116_13C_Glucose_24h_2	263036	7.94	346.057	3.5467	C10H14N5O7P	M-H
AMP	MP212_intrac_HCT116_13C_Glucose_24h_3	390520	7.91	346.0558	0.0192	C10H14N5O7P	M-H
AMP	MP212_intrac_HCT116_13C_Glutamine_1h_1	5644540	7.9	346.0565	1.9593	C10H14N5O7P	M-H
AMP	MP212_intrac_HCT116_13C_Glutamine_1h_2	6998845	7.89	346.0564	1.783	C10H14N5O7P	M-H
AMP	MP212_intrac_HCT116_13C_Glutamine_1h_3	6587040	7.91	346.0564	1.6066	C10H14N5O7P	M-H
AMP	MP212_intrac_HCT116_13C_Glutamine_3h_1	7144668	7.9	346.0565	1.8711	C10H14N5O7P	M-H
AMP	MP212_intrac_HCT116_13C_Glutamine_3h_2	6922484	7.9	346.0565	2.1357	C10H14N5O7P	M-H
AMP	MP212_intrac_HCT116_13C_Glutamine_3h_3	6646187	7.9	346.0566	2.2239	C10H14N5O7P	M-H
AMP	MP212_intrac_HCT116_13C_Glutamine_6h_1	6207791	7.9	346.0564	1.783	C10H14N5O7P	M-H
AMP	MP212_intrac_HCT116_13C_Glutamine_6h_2	6378739	7.9	346.0564	1.6948	C10H14N5O7P	M-H
AMP	MP212_intrac_HCT116_13C_Glutamine_6h_3	7113304	7.89	346.0565	1.9593	C10H14N5O7P	M-H
AMP	MP212_intrac_HCT116_13C_Glutamine_24h_1	6303875	7.91	346.0566	2.3121	C10H14N5O7P	M-H
AMP	MP212_intrac_HCT116_13C_Glutamine_24h_2	6798615	7.89	346.0562	1.1656	C10H14N5O7P	M-H
AMP	MP212_intrac_HCT116_13C_Glutamine_24h_3	6794845	7.91	346.0563	1.4302	C10H14N5O7P	M-H
AMP	Standard_20190907002009	239040	7.88	346.0562	1.0775	C10H14N5O7P	M-H
AMP	Standard_20190907104157	198132	7.86	346.0566	2.4003	C10H14N5O7P	M-H
AMP +1	MP212_intrac_HCT116_13C_Glucose_1h_1	465938	7.9	347.0596	1.2702	[C13]C9H14N5O7P	M-H
AMP +1	MP212_intrac_HCT116_13C_Glucose_1h_2	515178	7.9	347.0592	0.215	[C13]C9H14N5O7P	M-H
AMP +1	MP212_intrac_HCT116_13C_Glucose_1h_3	520655	7.9	347.0583	-2.5109	[C13]C9H14N5O7P	M-H
AMP +1	MP212_intrac_HCT116_13C_Glucose_3h_1	421754	7.91	347.0587	-1.3678	[C13]C9H14N5O7P	M-H
AMP +1	MP212_intrac_HCT116_13C_Glucose_3h_2	322898	7.92	347.059	-0.5764	[C13]C9H14N5O7P	M-H
AMP +1	MP212_intrac_HCT116_13C_Glucose_3h_3	339652	7.91	347.0587	-1.3678	[C13]C9H14N5O7P	M-H
AMP +1	MP212_intrac_HCT116_13C_Glucose_6h_1	134446	7.9	347.0576	-4.4454	[C13]C9H14N5O7P	M-H
AMP +1	MP212_intrac_HCT116_13C_Glucose_6h_2	128422	7.91	347.0588	-1.104	[C13]C9H14N5O7P	M-H
AMP +1	MP212_intrac_HCT116_13C_Glucose_6h_3	90988	7.93	347.06	2.5012	[C13]C9H14N5O7P	M-H
AMP +1	MP212_intrac_HCT116_13C_Glutamine_1h_1	615805	7.88	347.0598	1.8857	[C13]C9H14N5O7P	M-H
AMP +1	MP212_intrac_HCT116_13C_Glutamine_1h_2	641190	7.91	347.0593	0.3029	[C13]C9H14N5O7P	M-H
AMP +1	MP212_intrac_HCT116_13C_Glutamine_1h_3	528753	7.91	347.0591	-0.1367	[C13]C9H14N5O7P	M-H
AMP +1	MP212_intrac_HCT116_13C_Glutamine_3h_1	599763	7.9	347.0592	0.0391	[C13]C9H14N5O7P	M-H
AMP +1	MP212_intrac_HCT116_13C_Glutamine_3h_2	679549	7.9	347.0594	0.6547	[C13]C9H14N5O7P	M-H
AMP +1	MP212_intrac_HCT116_13C_Glutamine_3h_3	604638	7.89	347.0602	2.853	[C13]C9H14N5O7P	M-H
AMP +1	MP212_intrac_HCT116_13C_Glutamine_6h_1	566677	7.9	347.0598	1.9736	[C13]C9H14N5O7P	M-H
AMP +1	MP212_intrac_HCT116_13C_Glutamine_6h_2	593623	7.9	347.0593	0.4788	[C13]C9H14N5O7P	M-H
AMP +1	MP212_intrac_HCT116_13C_Glutamine_6h_3	725161	7.89	347.0587	-1.1919	[C13]C9H14N5O7P	M-H
AMP +1	MP212_intrac_HCT116_13C_Glutamine_24h_1	471457	7.9	347.059	-0.4885	[C13]C9H14N5O7P	M-H
AMP +1	MP212_intrac_HCT116_13C_Glutamine_24h_2	644218	7.91	347.0593	0.4788	[C13]C9H14N5O7P	M-H
AMP +1	MP212_intrac_HCT116_13C_Glutamine_24h_3	670658	7.91	347.0592	0.1271	[C13]C9H14N5O7P	M-H
AMP +10	Standard_20190907104157	8797	7.99	356.0894	0.1587	[C13]10H14N5O7P	M-H
AMP +2	MP212_intrac_HCT116_13C_Glucose_1h_1	14217	7.91	348.0634	2.4852	[C13]2C8H14N5O7P	M-H
AMP +2	MP212_intrac_HCT116_13C_Glucose_1h_2	42996	7.9	348.0613	-3.4769	[C13]2C8H14N5O7P	M-H
AMP +2	MP212_intrac_HCT116_13C_Glucose_1h_3	54414	7.92	348.0612	-3.74	[C13]2C8H14N5O7P	M-H
AMP +2	MP212_intrac_HCT116_13C_Glucose_3h_1	35522	7.91	348.062	-1.6357	[C13]2C8H14N5O7P	M-H
AMP +2	MP212_intrac_HCT116_13C_Glucose_3h_2	19816	7.89	348.0626	0.2056	[C13]2C8H14N5O7P	M-H
AMP +2	MP212_intrac_HCT116_13C_Glucose_3h_3	16600	7.89	348.0623	-0.7589	[C13]2C8H14N5O7P	M-H
AMP +2	MP212_intrac_HCT116_13C_Glucose_6h_2	18274	7.89	348.0612	-3.8276	[C13]2C8H14N5O7P	M-H
AMP +2	MP212_intrac_HCT116_13C_Glucose_6h_3	34889	7.93	348.0622	-1.0219	[C13]2C8H14N5O7P	M-H
AMP +2	MP212_intrac_HCT116_13C_Glucose_24h_1	16147	7.89	348.0623	-0.5835	[C13]2C8H14N5O7P	M-H
AMP +2	MP212_intrac_HCT116_13C_Glucose_24h_2	18650	7.94	348.0621	-1.285	[C13]2C8H14N5O7P	M-H
AMP +2	MP212_intrac_HCT116_13C_Glucose_24h_3	76753	7.92	348.0626	0.2933	[C13]2C8H14N5O7P	M-H
AMP +2	MP212_intrac_HCT116_13C_Glutamine_1h_1	20615	7.84	348.0617	-2.4248	[C13]2C8H14N5O7P	M-H
AMP +2	MP212_intrac_HCT116_13C_Glutamine_1h_3	32815	7.88	348.0608	-4.8798	[C13]2C8H14N5O7P	M-H
AMP +2	MP212_intrac_HCT116_13C_Glutamine_3h_1	21017	7.93	348.0622	-0.8466	[C13]2C8H14N5O7P	M-H
AMP +2	MP212_intrac_HCT116_13C_Glutamine_3h_2	70451	7.89	348.0609	-4.7921	[C13]2C8H14N5O7P	M-H
AMP +2	MP212_intrac_HCT116_13C_Glutamine_3h_3	38734	7.83	348.0617	-2.4248	[C13]2C8H14N5O7P	M-H
AMP +2	MP212_intrac_HCT116_13C_Glutamine_6h_2	16751	7.93	348.0613	-3.5646	[C13]2C8H14N5O7P	M-H
AMP +2	MP212_intrac_HCT116_13C_Glutamine_6h_3	61196	7.88	348.063	1.2577	[C13]2C8H14N5O7P	M-H
AMP +2	MP212_intrac_HCT116_13C_Glutamine_24h_1	38300	7.93			[C13]2C8H14N5O7P	M-H
AMP +2	MP212_intrac_HCT116_13C_Glutamine_24h_2	13052	7.86	348.0616	-2.6878	[C13]2C8H14N5O7P	M-H
AMP +2	MP212_intrac_HCT116_13C_Glutamine_24h_3	39837	7.84	348.0613	-3.5646	[C13]2C8H14N5O7P	M-H
AMP +3	MP212_intrac_HCT116_13C_Glucose_1h_2	17827	7.85	349.0674	4.3339	[C13]3C7H14N5O7P	M-H
AMP +3	MP212_intrac_HCT116_13C_Glucose_3h_2	15564	7.9	349.067	3.2848	[C13]3C7H14N5O7P	M-H
AMP +3	MP212_intrac_HCT116_13C_Glucose_6h_1	28207	7.9			[C13]3C7H14N5O7P	M-H
AMP +3	MP212_intrac_HCT116_13C_Glucose_6h_3	16226	7.85	349.0666	2.0608	[C13]3C7H14N5O7P	M-H
AMP +3	MP212_intrac_HCT116_13C_Glucose_24h_1	23242	7.92	349.0668	2.7602	[C13]3C7H14N5O7P	M-H
AMP +3	MP212_intrac_HCT116_13C_Glucose_24h_2	45426	7.86	349.0669	2.8476	[C13]3C7H14N5O7P	M-H
AMP +3	MP212_intrac_HCT116_13C_Glucose_24h_3	59918	7.91	349.0651	-2.1357	[C13]3C7H14N5O7P	M-H
AMP +3	MP212_intrac_HCT116_13C_Glutamine_24h_2	34714	8	349.0673	3.9842	[C13]3C7H14N5O7P	M-H
AMP +4	MP212_intrac_HCT116_13C_Glucose_1h_1	17506	7.91	350.0706	3.964	[C13]4C6H14N5O7P	M-H
AMP +4	MP212_intrac_HCT116_13C_Glucose_1h_2	52176	7.91	350.0699	1.959	[C13]4C6H14N5O7P	M-H
AMP +4	MP212_intrac_HCT116_13C_Glucose_1h_3	16729	7.92	350.0701	2.5692	[C13]4C6H14N5O7P	M-H
AMP +4	MP212_intrac_HCT116_13C_Glucose_3h_1	66842	7.91	350.0703	3.1794	[C13]4C6H14N5O7P	M-H
AMP +4	MP212_intrac_HCT116_13C_Glucose_3h_2	135312	7.93	350.0702	2.6564	[C13]4C6H14N5O7P	M-H
AMP +4	MP212_intrac_HCT116_13C_Glucose_3h_3	152659	7.94	350.0703	3.0922	[C13]4C6H14N5O7P	M-H
AMP +4	MP212_intrac_HCT116_13C_Glucose_6h_1	157038	7.89	350.07	2.1333	[C13]4C6H14N5O7P	M-H
AMP +4	MP212_intrac_HCT116_13C_Glucose_6h_2	147900	7.92	350.0698	1.6103	[C13]4C6H14N5O7P	M-H
AMP +4	MP212_intrac_HCT116_13C_Glucose_6h_3	183295	7.9	350.0699	1.959	[C13]4C6H14N5O7P	M-H
AMP +4	MP212_intrac_HCT116_13C_Glucose_24h_1	251501	7.92	350.0707	4.2255	[C13]4C6H14N5O7P	M-H
AMP +4	MP212_intrac_HCT116_13C_Glucose_24h_2	137330	7.89	350.0688	-1.0922	[C13]4C6H14N5O7P	M-H
AMP +4	MP212_intrac_HCT116_13C_Glucose_24h_3	263488	7.91	350.0697	1.2616	[C13]4C6H14N5O7P	M-H
AMP +5	MP212_intrac_HCT116_13C_Glucose_1h_1	1601630	7.9	351.0731	1.3646	[C13]5C5H14N5O7P	M-H
AMP +5	MP212_intrac_HCT116_13C_Glucose_1h_2	1506540	7.9	351.0732	1.7993	[C13]5C5H14N5O7P	M-H
AMP +5	MP212_intrac_HCT116_13C_Glucose_1h_3	1487637	7.9	351.0732	1.8862	[C13]5C5H14N5O7P	M-H
AMP +5	MP212_intrac_HCT116_13C_Glucose_3h_1	2992660	7.91	351.0733	2.147	[C13]5C5H14N5O7P	M-H
AMP +5	MP212_intrac_HCT116_13C_Glucose_3h_2	2950929	7.92	351.0733	2.147	[C13]5C5H14N5O7P	M-H
AMP +5	MP212_intrac_HCT116_13C_Glucose_3h_3	3299910	7.91	351.0733	2.06	[C13]5C5H14N5O7P	M-H
AMP +5	MP212_intrac_HCT116_13C_Glucose_6h_1	3820600	7.92	351.0729	0.93	[C13]5C5H14N5O7P	M-H
AMP +5	MP212_intrac_HCT116_13C_Glucose_6h_2	3756302	7.91	351.0731	1.4516	[C13]5C5H14N5O7P	M-H
AMP +5	MP212_intrac_HCT116_13C_Glucose_6h_3	3824349	7.91	351.0731	1.4516	[C13]5C5H14N5O7P	M-H
AMP +5	MP212_intrac_HCT116_13C_Glucose_24h_1	4115421	7.9	351.0732	1.6254	[C13]5C5H14N5O7P	M-H
AMP +5	MP212_intrac_HCT116_13C_Glucose_24h_2	3982238	7.91	351.0732	1.8862	[C13]5C5H14N5O7P	M-H
AMP +5	MP212_intrac_HCT116_13C_Glucose_24h_3	4584058	7.91	351.0729	1.0169	[C13]5C5H14N5O7P	M-H
AMP +6	MP212_intrac_HCT116_13C_Glucose_1h_1	31309	7.85	352.0763	1.092	[C13]6C4H14N5O7P	M-H
AMP +6	MP212_intrac_HCT116_13C_Glucose_1h_3	16589	7.92	352.0771	3.1723	[C13]6C4H14N5O7P	M-H
AMP +6	MP212_intrac_HCT116_13C_Glucose_3h_1	117359	7.9	352.0764	1.4387	[C13]6C4H14N5O7P	M-H
AMP +6	MP212_intrac_HCT116_13C_Glucose_3h_2	85931	7.89	352.076	0.1385	[C13]6C4H14N5O7P	M-H
AMP +6	MP212_intrac_HCT116_13C_Glucose_3h_3	147185	7.91	352.0743	-4.6288	[C13]6C4H14N5O7P	M-H
AMP +6	MP212_intrac_HCT116_13C_Glucose_6h_1	360876	7.9	352.0762	0.7453	[C13]6C4H14N5O7P	M-H
AMP +6	MP212_intrac_HCT116_13C_Glucose_6h_2	270938	7.89	352.076	0.0518	[C13]6C4H14N5O7P	M-H
AMP +6	MP212_intrac_HCT116_13C_Glucose_6h_3	290541	7.88	352.0754	-1.5951	[C13]6C4H14N5O7P	M-H
AMP +6	MP212_intrac_HCT116_13C_Glucose_24h_1	1059477	7.9	352.0765	1.5254	[C13]6C4H14N5O7P	M-H
AMP +6	MP212_intrac_HCT116_13C_Glucose_24h_2	1039736	7.91	352.0767	2.0455	[C13]6C4H14N5O7P	M-H
AMP +6	MP212_intrac_HCT116_13C_Glucose_24h_3	1511085	7.91	352.0764	1.1787	[C13]6C4H14N5O7P	M-H
AMP +7	MP212_intrac_HCT116_13C_Glucose_3h_3	14904	7.89	353.0789	-0.9659	[C13]7C3H14N5O7P	M-H
AMP +7	MP212_intrac_HCT116_13C_Glucose_6h_1	22940	7.95	353.0784	-2.6081	[C13]7C3H14N5O7P	M-H
AMP +7	MP212_intrac_HCT116_13C_Glucose_6h_2	15982	7.91	353.0782	-3.2131	[C13]7C3H14N5O7P	M-H
AMP +7	MP212_intrac_HCT116_13C_Glucose_24h_1	248627	7.9	353.0793	0.0713	[C13]7C3H14N5O7P	M-H
AMP +7	MP212_intrac_HCT116_13C_Glucose_24h_2	239683	7.91	353.0789	-0.9659	[C13]7C3H14N5O7P	M-H
AMP +7	MP212_intrac_HCT116_13C_Glucose_24h_3	254674	7.89	353.0781	-3.4724	[C13]7C3H14N5O7P	M-H
AMP +8	MP212_intrac_HCT116_13C_Glucose_24h_2	12519	7.86	354.0842	4.2857	[C13]8C2H14N5O7P	M-H
AMP +8	MP212_intrac_HCT116_13C_Glucose_24h_3	15635	7.91	354.082	-1.8337	[C13]8C2H14N5O7P	M-H
Asparagine	MP212_intrac_HCT116_13C_Glucose_1h_1	72441446	8.19	133.0609	1.19	C4H8N2O3	M+H
Asparagine	MP212_intrac_HCT116_13C_Glucose_1h_2	67595143	8.19	133.061	1.534	C4H8N2O3	M+H
Asparagine	MP212_intrac_HCT116_13C_Glucose_1h_3	72154627	8.2	133.0609	0.7313	C4H8N2O3	M+H
Asparagine	MP212_intrac_HCT116_13C_Glucose_3h_1	77407699	8.19	133.0608	0.3873	C4H8N2O3	M+H
Asparagine	MP212_intrac_HCT116_13C_Glucose_3h_2	72927950	8.2	133.0608	-0.0714	C4H8N2O3	M+H
Asparagine	MP212_intrac_HCT116_13C_Glucose_3h_3	83061875	8.2	133.0608	0.2726	C4H8N2O3	M+H
Asparagine	MP212_intrac_HCT116_13C_Glucose_6h_1	91227197	8.18	133.0608	0.502	C4H8N2O3	M+H
Asparagine	MP212_intrac_HCT116_13C_Glucose_6h_2	87900292	8.19	133.0608	0.502	C4H8N2O3	M+H
Asparagine	MP212_intrac_HCT116_13C_Glucose_6h_3	80522139	8.19	133.0608	0.2726	C4H8N2O3	M+H
Asparagine	MP212_intrac_HCT116_13C_Glucose_24h_1	144970082	8.18	133.0609	0.6166	C4H8N2O3	M+H
Asparagine	MP212_intrac_HCT116_13C_Glucose_24h_2	138587237	8.19	133.0608	0.2726	C4H8N2O3	M+H
Asparagine	MP212_intrac_HCT116_13C_Glucose_24h_3	168560033	8.19	133.0608	0.1579	C4H8N2O3	M+H
Asparagine	MP212_intrac_HCT116_13C_Glutamine_1h_1	70371845	8.19	133.0608	0.0433	C4H8N2O3	M+H
Asparagine	MP212_intrac_HCT116_13C_Glutamine_1h_2	70690307	8.2	133.0606	-1.4475	C4H8N2O3	M+H
Asparagine	MP212_intrac_HCT116_13C_Glutamine_1h_3	65012454	8.21	133.0607	-0.6448	C4H8N2O3	M+H
Asparagine	MP212_intrac_HCT116_13C_Glutamine_3h_1	85020954	8.22	133.0603	-3.397	C4H8N2O3	M+H
Asparagine	MP212_intrac_HCT116_13C_Glutamine_3h_2	87309684	8.23	133.0603	-3.2823	C4H8N2O3	M+H
Asparagine	MP212_intrac_HCT116_13C_Glutamine_3h_3	79040659	8.21	133.0603	-3.5117	C4H8N2O3	M+H
Asparagine	MP212_intrac_HCT116_13C_Glutamine_6h_1	95372007	8.22	133.0603	-3.5117	C4H8N2O3	M+H
Asparagine	MP212_intrac_HCT116_13C_Glutamine_6h_2	87762601	8.22	133.0602	-4.1997	C4H8N2O3	M+H
Asparagine	MP212_intrac_HCT116_13C_Glutamine_6h_3	102729478	8.22	133.0603	-3.8557	C4H8N2O3	M+H
Asparagine	MP212_intrac_HCT116_13C_Glutamine_24h_1	123937774	8.22	133.0603	-3.2823	C4H8N2O3	M+H
Asparagine	MP212_intrac_HCT116_13C_Glutamine_24h_2	111665334	8.22	133.0603	-3.8557	C4H8N2O3	M+H
Asparagine	MP212_intrac_HCT116_13C_Glutamine_24h_3	119200155	8.22	133.0603	-3.1676	C4H8N2O3	M+H
Asparagine +1	MP212_intrac_HCT116_13C_Glucose_1h_1	1911252	8.22	134.0641	0.0947	[C13]C3H8N2O3	M+H
Asparagine +1	MP212_intrac_HCT116_13C_Glucose_1h_2	2334365	8.19	134.0641	-0.0192	[C13]C3H8N2O3	M+H
Asparagine +1	MP212_intrac_HCT116_13C_Glucose_1h_3	1467419	8.21	134.0637	-3.206	[C13]C3H8N2O3	M+H
Asparagine +1	MP212_intrac_HCT116_13C_Glucose_3h_1	4958062	8.22	134.064	-0.7021	[C13]C3H8N2O3	M+H
Asparagine +1	MP212_intrac_HCT116_13C_Glucose_3h_2	4341372	8.23	134.0641	0.2085	[C13]C3H8N2O3	M+H
Asparagine +1	MP212_intrac_HCT116_13C_Glucose_3h_3	5090698	8.23	134.0638	-2.2955	[C13]C3H8N2O3	M+H
Asparagine +1	MP212_intrac_HCT116_13C_Glucose_6h_1	8406314	8.21	134.0636	-4.2304	[C13]C3H8N2O3	M+H
Asparagine +1	MP212_intrac_HCT116_13C_Glucose_6h_2	8570453	8.22	134.0637	-2.9784	[C13]C3H8N2O3	M+H
Asparagine +1	MP212_intrac_HCT116_13C_Glucose_6h_3	7552217	8.21	134.0637	-2.8646	[C13]C3H8N2O3	M+H
Asparagine +1	MP212_intrac_HCT116_13C_Glucose_24h_1	19685520	8.2	134.0639	-1.2711	[C13]C3H8N2O3	M+H
Asparagine +1	MP212_intrac_HCT116_13C_Glucose_24h_2	15827659	8.22	134.0638	-2.1817	[C13]C3H8N2O3	M+H
Asparagine +1	MP212_intrac_HCT116_13C_Glucose_24h_3	19892652	8.2	134.0637	-2.8646	[C13]C3H8N2O3	M+H
Asparagine +1	MP212_intrac_HCT116_13C_Glutamine_1h_1	39856211	8.12			[C13]C3H8N2O3	M+H
Asparagine +1	MP212_intrac_HCT116_13C_Glutamine_24h_1	51307424	8.19	134.0636	-4.0028	[C13]C3H8N2O3	M+H
Asparagine +1	MP212_intrac_HCT116_13C_Glutamine_24h_2	40245001	8.17	134.0635	-4.5718	[C13]C3H8N2O3	M+H
Asparagine +1	MP212_intrac_HCT116_13C_Glutamine_24h_3	58377749	8.19	134.0635	-4.3442	[C13]C3H8N2O3	M+H
Asparagine +1	Standard_20190907002009	59914	7.95			[C13]C3H8N2O3	M+H
Asparagine +2	MP212_intrac_HCT116_13C_Glucose_1h_1	611739	8.19	135.0678	2.1047	[C13]2C2H8N2O3	M+H
Asparagine +2	MP212_intrac_HCT116_13C_Glucose_1h_2	930801	8.18	135.0676	1.088	[C13]2C2H8N2O3	M+H
Asparagine +2	MP212_intrac_HCT116_13C_Glucose_1h_3	264625	8.21	135.0675	0.1842	[C13]2C2H8N2O3	M+H
Asparagine +2	MP212_intrac_HCT116_13C_Glucose_3h_1	4895589	8.19	135.0676	0.5231	[C13]2C2H8N2O3	M+H
Asparagine +2	MP212_intrac_HCT116_13C_Glucose_3h_2	2769970	8.18	135.0675	0.1842	[C13]2C2H8N2O3	M+H
Asparagine +2	MP212_intrac_HCT116_13C_Glucose_3h_3	3398056	8.2	135.0677	1.4269	[C13]2C2H8N2O3	M+H
Asparagine +2	MP212_intrac_HCT116_13C_Glucose_6h_1	10306854	8.2	135.0676	0.6361	[C13]2C2H8N2O3	M+H
Asparagine +2	MP212_intrac_HCT116_13C_Glucose_6h_2	7161311	8.19	135.0677	1.3139	[C13]2C2H8N2O3	M+H
Asparagine +2	MP212_intrac_HCT116_13C_Glucose_6h_3	6270509	8.18	135.0674	-0.7195	[C13]2C2H8N2O3	M+H
Asparagine +2	MP212_intrac_HCT116_13C_Glucose_24h_1	24162626	8.18	135.0676	0.6361	[C13]2C2H8N2O3	M+H
Asparagine +2	MP212_intrac_HCT116_13C_Glucose_24h_2	22644233	8.19	135.0676	0.5231	[C13]2C2H8N2O3	M+H
Asparagine +2	MP212_intrac_HCT116_13C_Glucose_24h_3	29602929	8.19	135.0675	0.2972	[C13]2C2H8N2O3	M+H
Asparagine +2	MP212_intrac_HCT116_13C_Glutamine_1h_1	229693422	8.18	135.0668	-4.8995	[C13]2C2H8N2O3	M+H
Asparagine +2	MP212_intrac_HCT116_13C_Glutamine_24h_3	65588376	8.25	135.0668	-4.8995	[C13]2C2H8N2O3	M+H
Asparagine +3	MP212_intrac_HCT116_13C_Glucose_6h_1	876560	8.23	136.0713	3.4858	[C13]3CH8N2O3	M+H
Asparagine +3	MP212_intrac_HCT116_13C_Glucose_6h_2	830879	8.19	136.0711	2.2523	[C13]3CH8N2O3	M+H
Asparagine +3	MP212_intrac_HCT116_13C_Glucose_6h_3	428828	8.16	136.0711	1.6916	[C13]3CH8N2O3	M+H
Asparagine +3	MP212_intrac_HCT116_13C_Glucose_24h_1	8473226	8.18	136.071	1.1309	[C13]3CH8N2O3	M+H
Asparagine +3	MP212_intrac_HCT116_13C_Glucose_24h_2	7021682	8.19	136.0711	1.8038	[C13]3CH8N2O3	M+H
Asparagine +3	MP212_intrac_HCT116_13C_Glucose_24h_3	10850170	8.19	136.0711	1.9159	[C13]3CH8N2O3	M+H
Asparagine +3	MP212_intrac_HCT116_13C_Glutamine_1h_1	3722842	8.16	136.0712	2.9251	[C13]3CH8N2O3	M+H
Asparagine +3	MP212_intrac_HCT116_13C_Glutamine_1h_2	3598157	8.19	136.071	1.0188	[C13]3CH8N2O3	M+H
Asparagine +3	MP212_intrac_HCT116_13C_Glutamine_1h_3	1996606	8.22	136.0709	0.7945	[C13]3CH8N2O3	M+H
Asparagine +3	MP212_intrac_HCT116_13C_Glutamine_3h_1	4318128	8.21	136.0707	-0.7754	[C13]3CH8N2O3	M+H
Asparagine +3	MP212_intrac_HCT116_13C_Glutamine_3h_2	4268965	8.18	136.0712	2.9251	[C13]3CH8N2O3	M+H
Asparagine +3	MP212_intrac_HCT116_13C_Glutamine_3h_3	5138176	8.18	136.0712	2.7009	[C13]3CH8N2O3	M+H
Asparagine +3	MP212_intrac_HCT116_13C_Glutamine_6h_1	5288410	8.19	136.0714	4.0465	[C13]3CH8N2O3	M+H
Asparagine +3	MP212_intrac_HCT116_13C_Glutamine_6h_2	4895372	8.16	136.0712	3.0373	[C13]3CH8N2O3	M+H
Asparagine +3	MP212_intrac_HCT116_13C_Glutamine_6h_3	5795225	8.14	136.0711	2.1402	[C13]3CH8N2O3	M+H
Asparagine +3	MP212_intrac_HCT116_13C_Glutamine_24h_1	12247176	8.18	136.0707	-0.7754	[C13]3CH8N2O3	M+H
Asparagine +3	MP212_intrac_HCT116_13C_Glutamine_24h_2	11282809	8.19	136.0707	-0.8876	[C13]3CH8N2O3	M+H
Asparagine +3	MP212_intrac_HCT116_13C_Glutamine_24h_3	9627026	8.18	136.0707	-1.224	[C13]3CH8N2O3	M+H
Asparagine +4	MP212_intrac_HCT116_13C_Glucose_24h_1	505809	8.2			[C13]4H8N2O3	M+H
Asparagine +4	MP212_intrac_HCT116_13C_Glucose_24h_2	199604	8.2	137.0745	1.9908	[C13]4H8N2O3	M+H
Asparagine +4	MP212_intrac_HCT116_13C_Glucose_24h_3	1335450	8.17	137.0738	-2.9072	[C13]4H8N2O3	M+H
Asparagine +4	MP212_intrac_HCT116_13C_Glutamine_1h_1	4422372	8.15	137.0745	2.2135	[C13]4H8N2O3	M+H
Asparagine +4	MP212_intrac_HCT116_13C_Glutamine_1h_2	5336346	8.16	137.0746	2.6587	[C13]4H8N2O3	M+H
Asparagine +4	MP212_intrac_HCT116_13C_Glutamine_3h_1	16351353	8.22	137.0748	4.3285	[C13]4H8N2O3	M+H
Asparagine +4	MP212_intrac_HCT116_13C_Glutamine_3h_3	7999683	8.2	137.0748	4.7738	[C13]4H8N2O3	M+H
Asparagine +4	MP212_intrac_HCT116_13C_Glutamine_6h_1	14147820	8.16	137.0748	4.7738	[C13]4H8N2O3	M+H
Asparagine +4	MP212_intrac_HCT116_13C_Glutamine_6h_2	24405307	8.22	137.0746	3.3266	[C13]4H8N2O3	M+H
Asparagine +4	MP212_intrac_HCT116_13C_Glutamine_6h_3	24161599	8.2	137.0748	4.5511	[C13]4H8N2O3	M+H
Asparagine +4	MP212_intrac_HCT116_13C_Glutamine_24h_1	86159849	8.19	137.0746	3.3266	[C13]4H8N2O3	M+H
Asparagine +4	MP212_intrac_HCT116_13C_Glutamine_24h_2	85591654	8.19	137.0746	2.6587	[C13]4H8N2O3	M+H
Asparagine +4	MP212_intrac_HCT116_13C_Glutamine_24h_3	81306822	8.18	137.0746	3.104	[C13]4H8N2O3	M+H
Aspartate	MP212_intrac_HCT116_13C_Glucose_1h_1	611945145	8.53	132.0303	0.329	C4H7NO4	M-H
Aspartate	MP212_intrac_HCT116_13C_Glucose_1h_2	589850183	8.53	132.0302	0.0979	C4H7NO4	M-H
Aspartate	MP212_intrac_HCT116_13C_Glucose_1h_3	595134445	8.53	132.0302	0.0979	C4H7NO4	M-H
Aspartate	MP212_intrac_HCT116_13C_Glucose_3h_1	579390493	8.53	132.0302	0.0979	C4H7NO4	M-H
Aspartate	MP212_intrac_HCT116_13C_Glucose_3h_2	504518700	8.54	132.0302	-0.0177	C4H7NO4	M-H
Aspartate	MP212_intrac_HCT116_13C_Glucose_3h_3	619384047	8.54	132.0302	-0.48	C4H7NO4	M-H
Aspartate	MP212_intrac_HCT116_13C_Glucose_6h_1	494107414	8.53	132.0301	-0.7111	C4H7NO4	M-H
Aspartate	MP212_intrac_HCT116_13C_Glucose_6h_2	466421149	8.53	132.0302	-0.1333	C4H7NO4	M-H
Aspartate	MP212_intrac_HCT116_13C_Glucose_6h_3	468974398	8.53	132.0302	-0.2489	C4H7NO4	M-H
Aspartate	MP212_intrac_HCT116_13C_Glucose_24h_1	302748977	8.52	132.0302	-0.0177	C4H7NO4	M-H
Aspartate	MP212_intrac_HCT116_13C_Glucose_24h_2	304821109	8.53	132.0303	0.4446	C4H7NO4	M-H
Aspartate	MP212_intrac_HCT116_13C_Glucose_24h_3	303420758	8.53	132.0301	-0.8267	C4H7NO4	M-H
Aspartate	MP212_intrac_HCT116_13C_Glutamine_1h_1	232197166	8.53	132.0302	-0.3644	C4H7NO4	M-H
Aspartate	MP212_intrac_HCT116_13C_Glutamine_1h_2	225965873	8.53	132.0302	-0.1333	C4H7NO4	M-H
Aspartate	MP212_intrac_HCT116_13C_Glutamine_1h_3	205567347	8.53	132.0302	-0.3644	C4H7NO4	M-H
Aspartate	MP212_intrac_HCT116_13C_Glutamine_3h_1	138284193	8.53	132.0302	-0.2489	C4H7NO4	M-H
Aspartate	MP212_intrac_HCT116_13C_Glutamine_3h_2	126690384	8.52	132.0302	-0.0177	C4H7NO4	M-H
Aspartate	MP212_intrac_HCT116_13C_Glutamine_3h_3	120588371	8.52	132.0302	0.0979	C4H7NO4	M-H
Aspartate	MP212_intrac_HCT116_13C_Glutamine_6h_1	111164279	8.52	132.0302	0.0979	C4H7NO4	M-H
Aspartate	MP212_intrac_HCT116_13C_Glutamine_6h_2	102785109	8.53	132.0302	-0.0177	C4H7NO4	M-H
Aspartate	MP212_intrac_HCT116_13C_Glutamine_6h_3	115655446	8.52	132.0302	-0.2489	C4H7NO4	M-H
Aspartate	MP212_intrac_HCT116_13C_Glutamine_24h_1	80958307	8.53	132.0302	0.0979	C4H7NO4	M-H
Aspartate	MP212_intrac_HCT116_13C_Glutamine_24h_2	73857451	8.52	132.0302	-0.5956	C4H7NO4	M-H
Aspartate	MP212_intrac_HCT116_13C_Glutamine_24h_3	81499805	8.53	132.0302	-0.0177	C4H7NO4	M-H
Aspartate	Standard_20190907002009	1881983	8.52	132.0302	-0.3644	C4H7NO4	M-H
Aspartate	Standard_20190907104157	1864460	8.52	132.0303	0.6757	C4H7NO4	M-H
Aspartate +1	MP212_intrac_HCT116_13C_Glucose_1h_1	30310930	8.53	133.0336	0.1888	[C13]C3H7NO4	M-H
Aspartate +1	MP212_intrac_HCT116_13C_Glucose_1h_2	29681890	8.53	133.0336	0.0741	[C13]C3H7NO4	M-H
Aspartate +1	MP212_intrac_HCT116_13C_Glucose_1h_3	30864318	8.53	133.0335	-0.3847	[C13]C3H7NO4	M-H
Aspartate +1	MP212_intrac_HCT116_13C_Glucose_3h_1	37623669	8.53	133.0336	0.3035	[C13]C3H7NO4	M-H
Aspartate +1	MP212_intrac_HCT116_13C_Glucose_3h_2	32745474	8.54	133.0336	0.0741	[C13]C3H7NO4	M-H
Aspartate +1	MP212_intrac_HCT116_13C_Glucose_3h_3	40073610	8.54	133.0335	-0.7288	[C13]C3H7NO4	M-H
Aspartate +1	MP212_intrac_HCT116_13C_Glucose_6h_1	38622362	8.53	133.0334	-1.0729	[C13]C3H7NO4	M-H
Aspartate +1	MP212_intrac_HCT116_13C_Glucose_6h_2	35464080	8.53	133.0336	-0.1553	[C13]C3H7NO4	M-H
Aspartate +1	MP212_intrac_HCT116_13C_Glucose_6h_3	35334141	8.53	133.0336	-0.1553	[C13]C3H7NO4	M-H
Aspartate +1	MP212_intrac_HCT116_13C_Glucose_24h_1	26466355	8.54	133.0336	-0.1553	[C13]C3H7NO4	M-H
Aspartate +1	MP212_intrac_HCT116_13C_Glucose_24h_2	25292401	8.54	133.0336	0.0741	[C13]C3H7NO4	M-H
Aspartate +1	MP212_intrac_HCT116_13C_Glucose_24h_3	27591206	8.53	133.0335	-0.9582	[C13]C3H7NO4	M-H
Aspartate +1	MP212_intrac_HCT116_13C_Glutamine_1h_1	14377406	8.52	133.0335	-0.4994	[C13]C3H7NO4	M-H
Aspartate +1	MP212_intrac_HCT116_13C_Glutamine_1h_2	14409611	8.53	133.0336	0.3035	[C13]C3H7NO4	M-H
Aspartate +1	MP212_intrac_HCT116_13C_Glutamine_1h_3	12733012	8.53	133.0336	-0.1553	[C13]C3H7NO4	M-H
Aspartate +1	MP212_intrac_HCT116_13C_Glutamine_3h_1	31598068	8.53	133.0336	-0.0406	[C13]C3H7NO4	M-H
Aspartate +1	MP212_intrac_HCT116_13C_Glutamine_3h_2	29204720	8.52	133.0336	0.0741	[C13]C3H7NO4	M-H
Aspartate +1	MP212_intrac_HCT116_13C_Glutamine_3h_3	27354489	8.52	133.0336	0.3035	[C13]C3H7NO4	M-H
Aspartate +1	MP212_intrac_HCT116_13C_Glutamine_6h_1	37954541	8.52	133.0336	0.0741	[C13]C3H7NO4	M-H
Aspartate +1	MP212_intrac_HCT116_13C_Glutamine_6h_2	35105042	8.53	133.0336	0.1888	[C13]C3H7NO4	M-H
Aspartate +1	MP212_intrac_HCT116_13C_Glutamine_6h_3	38784544	8.52	133.0336	-0.0406	[C13]C3H7NO4	M-H
Aspartate +1	MP212_intrac_HCT116_13C_Glutamine_24h_1	37738864	8.53	133.0336	0.1888	[C13]C3H7NO4	M-H
Aspartate +1	MP212_intrac_HCT116_13C_Glutamine_24h_2	34740247	8.52	133.0335	-0.4994	[C13]C3H7NO4	M-H
Aspartate +1	MP212_intrac_HCT116_13C_Glutamine_24h_3	35662568	8.53	133.0336	0.3035	[C13]C3H7NO4	M-H
Aspartate +1	Standard_20190907104157	12084	8.5	133.0341	3.515	[C13]C3H7NO4	M-H
Aspartate +2	MP212_intrac_HCT116_13C_Glucose_1h_1	31510891	8.53	134.0372	1.6052	[C13]2C2H7NO4	M-H
Aspartate +2	MP212_intrac_HCT116_13C_Glucose_1h_2	31390478	8.53	134.0371	1.3775	[C13]2C2H7NO4	M-H
Aspartate +2	MP212_intrac_HCT116_13C_Glucose_1h_3	32447582	8.53	134.0371	1.1498	[C13]2C2H7NO4	M-H
Aspartate +2	MP212_intrac_HCT116_13C_Glucose_3h_1	64318122	8.53	134.037	0.6944	[C13]2C2H7NO4	M-H
Aspartate +2	MP212_intrac_HCT116_13C_Glucose_3h_2	53894698	8.54	134.037	0.6944	[C13]2C2H7NO4	M-H
Aspartate +2	MP212_intrac_HCT116_13C_Glucose_3h_3	67557900	8.54	134.0369	0.0114	[C13]2C2H7NO4	M-H
Aspartate +2	MP212_intrac_HCT116_13C_Glucose_6h_1	82945182	8.53	134.0369	-0.444	[C13]2C2H7NO4	M-H
Aspartate +2	MP212_intrac_HCT116_13C_Glucose_6h_2	74070823	8.53	134.037	0.2391	[C13]2C2H7NO4	M-H
Aspartate +2	MP212_intrac_HCT116_13C_Glucose_6h_3	73157424	8.53	134.0369	0.0114	[C13]2C2H7NO4	M-H
Aspartate +2	MP212_intrac_HCT116_13C_Glucose_24h_1	77994133	8.54	134.0369	0.0114	[C13]2C2H7NO4	M-H
Aspartate +2	MP212_intrac_HCT116_13C_Glucose_24h_2	73458157	8.53	134.037	0.4668	[C13]2C2H7NO4	M-H
Aspartate +2	MP212_intrac_HCT116_13C_Glucose_24h_3	84715711	8.53	134.0369	-0.5578	[C13]2C2H7NO4	M-H
Aspartate +2	MP212_intrac_HCT116_13C_Glutamine_1h_1	39509817	8.53	134.037	0.2391	[C13]2C2H7NO4	M-H
Aspartate +2	MP212_intrac_HCT116_13C_Glutamine_1h_2	41941623	8.53	134.037	0.4668	[C13]2C2H7NO4	M-H
Aspartate +2	MP212_intrac_HCT116_13C_Glutamine_1h_3	34647886	8.53	134.037	0.1252	[C13]2C2H7NO4	M-H
Aspartate +2	MP212_intrac_HCT116_13C_Glutamine_3h_1	93920063	8.53	134.037	0.2391	[C13]2C2H7NO4	M-H
Aspartate +2	MP212_intrac_HCT116_13C_Glutamine_3h_2	86517615	8.52	134.037	0.3529	[C13]2C2H7NO4	M-H
Aspartate +2	MP212_intrac_HCT116_13C_Glutamine_3h_3	83791436	8.52	134.037	0.4668	[C13]2C2H7NO4	M-H
Aspartate +2	MP212_intrac_HCT116_13C_Glutamine_6h_1	96321694	8.52	134.037	0.3529	[C13]2C2H7NO4	M-H
Aspartate +2	MP212_intrac_HCT116_13C_Glutamine_6h_2	89851160	8.53	134.037	0.2391	[C13]2C2H7NO4	M-H
Aspartate +2	MP212_intrac_HCT116_13C_Glutamine_6h_3	98962697	8.52	134.0369	0.0114	[C13]2C2H7NO4	M-H
Aspartate +2	MP212_intrac_HCT116_13C_Glutamine_24h_1	80021736	8.53	134.037	0.4668	[C13]2C2H7NO4	M-H
Aspartate +2	MP212_intrac_HCT116_13C_Glutamine_24h_2	75177623	8.52	134.0369	-0.2163	[C13]2C2H7NO4	M-H
Aspartate +2	MP212_intrac_HCT116_13C_Glutamine_24h_3	78723343	8.53	134.037	0.3529	[C13]2C2H7NO4	M-H
Aspartate +3	MP212_intrac_HCT116_13C_Glucose_1h_1	6522973	8.53	135.0404	0.4406	[C13]3CH7NO4	M-H
Aspartate +3	MP212_intrac_HCT116_13C_Glucose_1h_2	6453201	8.53	135.0404	0.5536	[C13]3CH7NO4	M-H
Aspartate +3	MP212_intrac_HCT116_13C_Glucose_1h_3	6604432	8.52	135.0404	0.4406	[C13]3CH7NO4	M-H
Aspartate +3	MP212_intrac_HCT116_13C_Glucose_3h_1	15903139	8.53	135.0403	0.2146	[C13]3CH7NO4	M-H
Aspartate +3	MP212_intrac_HCT116_13C_Glucose_3h_2	14132502	8.54	135.0403	-0.1244	[C13]3CH7NO4	M-H
Aspartate +3	MP212_intrac_HCT116_13C_Glucose_3h_3	18079350	8.54	135.0403	-0.2374	[C13]3CH7NO4	M-H
Aspartate +3	MP212_intrac_HCT116_13C_Glucose_6h_1	29598291	8.53	135.0402	-0.6894	[C13]3CH7NO4	M-H
Aspartate +3	MP212_intrac_HCT116_13C_Glucose_6h_2	24308389	8.53	135.0403	-0.2374	[C13]3CH7NO4	M-H
Aspartate +3	MP212_intrac_HCT116_13C_Glucose_6h_3	23559845	8.53	135.0403	-0.0114	[C13]3CH7NO4	M-H
Aspartate +3	MP212_intrac_HCT116_13C_Glucose_24h_1	36311956	8.52	135.0403	0.2146	[C13]3CH7NO4	M-H
Aspartate +3	MP212_intrac_HCT116_13C_Glucose_24h_2	32958888	8.53	135.0404	0.5536	[C13]3CH7NO4	M-H
Aspartate +3	MP212_intrac_HCT116_13C_Glucose_24h_3	43119082	8.53	135.0402	-0.8024	[C13]3CH7NO4	M-H
Aspartate +3	MP212_intrac_HCT116_13C_Glutamine_1h_1	52536747	8.52	135.0403	-0.1244	[C13]3CH7NO4	M-H
Aspartate +3	MP212_intrac_HCT116_13C_Glutamine_1h_2	52017672	8.53	135.0404	0.4406	[C13]3CH7NO4	M-H
Aspartate +3	MP212_intrac_HCT116_13C_Glutamine_1h_3	46156344	8.53	135.0403	0.1016	[C13]3CH7NO4	M-H
Aspartate +3	MP212_intrac_HCT116_13C_Glutamine_3h_1	54603220	8.53	135.0403	0.3276	[C13]3CH7NO4	M-H
Aspartate +3	MP212_intrac_HCT116_13C_Glutamine_3h_2	50969863	8.52	135.0404	0.5536	[C13]3CH7NO4	M-H
Aspartate +3	MP212_intrac_HCT116_13C_Glutamine_3h_3	48715302	8.52	135.0403	0.3276	[C13]3CH7NO4	M-H
Aspartate +3	MP212_intrac_HCT116_13C_Glutamine_6h_1	42657499	8.52	135.0404	0.4406	[C13]3CH7NO4	M-H
Aspartate +3	MP212_intrac_HCT116_13C_Glutamine_6h_2	40731019	8.53	135.0403	0.3276	[C13]3CH7NO4	M-H
Aspartate +3	MP212_intrac_HCT116_13C_Glutamine_6h_3	43986831	8.52	135.0403	0.3276	[C13]3CH7NO4	M-H
Aspartate +3	MP212_intrac_HCT116_13C_Glutamine_24h_1	29225704	8.53	135.0404	0.6666	[C13]3CH7NO4	M-H
Aspartate +3	MP212_intrac_HCT116_13C_Glutamine_24h_2	27625080	8.52	135.0403	-0.1244	[C13]3CH7NO4	M-H
Aspartate +3	MP212_intrac_HCT116_13C_Glutamine_24h_3	28521174	8.53	135.0404	0.5536	[C13]3CH7NO4	M-H
Aspartate +4	MP212_intrac_HCT116_13C_Glucose_3h_1	807088	8.56	136.0434	-2.0914	[C13]4H7NO4	M-H
Aspartate +4	MP212_intrac_HCT116_13C_Glucose_3h_2	460082	8.54	136.0436	-0.5211	[C13]4H7NO4	M-H
Aspartate +4	MP212_intrac_HCT116_13C_Glucose_3h_3	723883	8.55	136.0435	-1.0819	[C13]4H7NO4	M-H
Aspartate +4	MP212_intrac_HCT116_13C_Glucose_6h_1	3277559	8.52	136.0437	0.3761	[C13]4H7NO4	M-H
Aspartate +4	MP212_intrac_HCT116_13C_Glucose_6h_2	2552362	8.53	136.0437	0.4883	[C13]4H7NO4	M-H
Aspartate +4	MP212_intrac_HCT116_13C_Glucose_6h_3	2310270	8.52	136.0437	0.6005	[C13]4H7NO4	M-H
Aspartate +4	MP212_intrac_HCT116_13C_Glucose_24h_1	7160752	8.52	136.0438	1.2734	[C13]4H7NO4	M-H
Aspartate +4	MP212_intrac_HCT116_13C_Glucose_24h_2	6303546	8.53	136.0438	0.9369	[C13]4H7NO4	M-H
Aspartate +4	MP212_intrac_HCT116_13C_Glucose_24h_3	9544028	8.53	136.0435	-0.8576	[C13]4H7NO4	M-H
Aspartate +4	MP212_intrac_HCT116_13C_Glutamine_1h_1	352239603	8.52	136.0436	-0.1847	[C13]4H7NO4	M-H
Aspartate +4	MP212_intrac_HCT116_13C_Glutamine_1h_2	353927914	8.53	136.0437	0.0397	[C13]4H7NO4	M-H
Aspartate +4	MP212_intrac_HCT116_13C_Glutamine_1h_3	314813524	8.53	136.0436	-0.2968	[C13]4H7NO4	M-H
Aspartate +4	MP212_intrac_HCT116_13C_Glutamine_3h_1	391603711	8.53	136.0436	-0.0725	[C13]4H7NO4	M-H
Aspartate +4	MP212_intrac_HCT116_13C_Glutamine_3h_2	375444187	8.52	136.0437	0.1518	[C13]4H7NO4	M-H
Aspartate +4	MP212_intrac_HCT116_13C_Glutamine_3h_3	359705323	8.52	136.0437	0.1518	[C13]4H7NO4	M-H
Aspartate +4	MP212_intrac_HCT116_13C_Glutamine_6h_1	340314676	8.52	136.0437	0.0397	[C13]4H7NO4	M-H
Aspartate +4	MP212_intrac_HCT116_13C_Glutamine_6h_2	322215433	8.53	136.0437	0.0397	[C13]4H7NO4	M-H
Aspartate +4	MP212_intrac_HCT116_13C_Glutamine_6h_3	347129497	8.52	136.0436	-0.1847	[C13]4H7NO4	M-H
Aspartate +4	MP212_intrac_HCT116_13C_Glutamine_24h_1	237639549	8.53	136.0437	0.1518	[C13]4H7NO4	M-H
Aspartate +4	MP212_intrac_HCT116_13C_Glutamine_24h_2	230771756	8.52	136.0436	-0.5211	[C13]4H7NO4	M-H
Aspartate +4	MP212_intrac_HCT116_13C_Glutamine_24h_3	235316950	8.53	136.0437	0.0397	[C13]4H7NO4	M-H
ATP	MP212_intrac_HCT116_13C_Glucose_1h_1	260051462	10.18	505.9889	0.8332	C10H16N5O13P3	M-H
ATP	MP212_intrac_HCT116_13C_Glucose_1h_2	213247178	10.18	505.9889	0.7729	C10H16N5O13P3	M-H
ATP	MP212_intrac_HCT116_13C_Glucose_1h_3	217400959	10.18	505.9891	1.1951	C10H16N5O13P3	M-H
ATP	MP212_intrac_HCT116_13C_Glucose_3h_1	153787230	10.18	505.989	1.0142	C10H16N5O13P3	M-H
ATP	MP212_intrac_HCT116_13C_Glucose_3h_2	148795145	10.19	505.9889	0.8935	C10H16N5O13P3	M-H
ATP	MP212_intrac_HCT116_13C_Glucose_3h_3	180647468	10.19	505.9889	0.7729	C10H16N5O13P3	M-H
ATP	MP212_intrac_HCT116_13C_Glucose_6h_1	95621145	10.19	505.9887	0.5317	C10H16N5O13P3	M-H
ATP	MP212_intrac_HCT116_13C_Glucose_6h_2	105681295	10.18	505.989	1.0745	C10H16N5O13P3	M-H
ATP	MP212_intrac_HCT116_13C_Glucose_6h_3	104504486	10.18	505.9888	0.7126	C10H16N5O13P3	M-H
ATP	MP212_intrac_HCT116_13C_Glucose_24h_1	11973786	10.18	505.9891	1.3157	C10H16N5O13P3	M-H
ATP	MP212_intrac_HCT116_13C_Glucose_24h_2	12449778	10.18	505.9893	1.6776	C10H16N5O13P3	M-H
ATP	MP212_intrac_HCT116_13C_Glucose_24h_3	14591117	10.18	505.9886	0.3507	C10H16N5O13P3	M-H
ATP	MP212_intrac_HCT116_13C_Glutamine_1h_1	300651804	10.18	505.989	1.0142	C10H16N5O13P3	M-H
ATP	MP212_intrac_HCT116_13C_Glutamine_1h_2	351560620	10.18	505.989	1.0142	C10H16N5O13P3	M-H
ATP	MP212_intrac_HCT116_13C_Glutamine_1h_3	259467925	10.18	505.9886	0.1698	C10H16N5O13P3	M-H
ATP	MP212_intrac_HCT116_13C_Glutamine_3h_1	324450888	10.18	505.9889	0.7729	C10H16N5O13P3	M-H
ATP	MP212_intrac_HCT116_13C_Glutamine_3h_2	291512322	10.17	505.9889	0.7729	C10H16N5O13P3	M-H
ATP	MP212_intrac_HCT116_13C_Glutamine_3h_3	319483368	10.17	505.9889	0.7729	C10H16N5O13P3	M-H
ATP	MP212_intrac_HCT116_13C_Glutamine_6h_1	339183995	10.17	505.9887	0.411	C10H16N5O13P3	M-H
ATP	MP212_intrac_HCT116_13C_Glutamine_6h_2	317189396	10.18	505.9887	0.5317	C10H16N5O13P3	M-H
ATP	MP212_intrac_HCT116_13C_Glutamine_6h_3	343625826	10.17	505.9888	0.592	C10H16N5O13P3	M-H
ATP	MP212_intrac_HCT116_13C_Glutamine_24h_1	277262843	10.18	505.989	0.9538	C10H16N5O13P3	M-H
ATP	MP212_intrac_HCT116_13C_Glutamine_24h_2	285848400	10.18	505.9887	0.411	C10H16N5O13P3	M-H
ATP	MP212_intrac_HCT116_13C_Glutamine_24h_3	285949853	10.18	505.9889	0.8332	C10H16N5O13P3	M-H
ATP	Standard_20190907002009	23579	10.3	505.989	1.0745	C10H16N5O13P3	M-H
ATP	Standard_20190907104157	27014	10.22	505.9883	-0.2524	C10H16N5O13P3	M-H
ATP +1	MP212_intrac_HCT116_13C_Glucose_1h_1	33396872	10.18	506.9917	-0.178	[C13]C9H16N5O13P3	M-H
ATP +1	MP212_intrac_HCT116_13C_Glucose_1h_2	27734188	10.18	506.9918	-0.1178	[C13]C9H16N5O13P3	M-H
ATP +1	MP212_intrac_HCT116_13C_Glucose_1h_3	28297181	10.18	506.992	0.4239	[C13]C9H16N5O13P3	M-H
ATP +1	MP212_intrac_HCT116_13C_Glucose_3h_1	19684072	10.18	506.9919	0.1831	[C13]C9H16N5O13P3	M-H
ATP +1	MP212_intrac_HCT116_13C_Glucose_3h_2	19100763	10.19	506.9919	0.1831	[C13]C9H16N5O13P3	M-H
ATP +1	MP212_intrac_HCT116_13C_Glucose_3h_3	23690598	10.19	506.9917	-0.2382	[C13]C9H16N5O13P3	M-H
ATP +1	MP212_intrac_HCT116_13C_Glucose_6h_1	12347614	10.19	506.9916	-0.3586	[C13]C9H16N5O13P3	M-H
ATP +1	MP212_intrac_HCT116_13C_Glucose_6h_2	14117770	10.18	506.9919	0.1831	[C13]C9H16N5O13P3	M-H
ATP +1	MP212_intrac_HCT116_13C_Glucose_6h_3	13572962	10.18	506.9918	-0.0577	[C13]C9H16N5O13P3	M-H
ATP +1	MP212_intrac_HCT116_13C_Glucose_24h_1	1981385	10.18	506.9928	1.9889	[C13]C9H16N5O13P3	M-H
ATP +1	MP212_intrac_HCT116_13C_Glucose_24h_2	2068388	10.2	506.9927	1.688	[C13]C9H16N5O13P3	M-H
ATP +1	MP212_intrac_HCT116_13C_Glucose_24h_3	2587209	10.18	506.992	0.3035	[C13]C9H16N5O13P3	M-H
ATP +1	MP212_intrac_HCT116_13C_Glutamine_1h_1	38669287	10.18	506.9917	-0.178	[C13]C9H16N5O13P3	M-H
ATP +1	MP212_intrac_HCT116_13C_Glutamine_1h_2	46136724	10.18	506.9916	-0.3586	[C13]C9H16N5O13P3	M-H
ATP +1	MP212_intrac_HCT116_13C_Glutamine_1h_3	33637090	10.18	506.9913	-0.9606	[C13]C9H16N5O13P3	M-H
ATP +1	MP212_intrac_HCT116_13C_Glutamine_3h_1	41744903	10.18	506.9915	-0.7198	[C13]C9H16N5O13P3	M-H
ATP +1	MP212_intrac_HCT116_13C_Glutamine_3h_2	37879967	10.17	506.9916	-0.4188	[C13]C9H16N5O13P3	M-H
ATP +1	MP212_intrac_HCT116_13C_Glutamine_3h_3	41014243	10.17	506.9915	-0.6596	[C13]C9H16N5O13P3	M-H
ATP +1	MP212_intrac_HCT116_13C_Glutamine_6h_1	44886612	10.17	506.9915	-0.6596	[C13]C9H16N5O13P3	M-H
ATP +1	MP212_intrac_HCT116_13C_Glutamine_6h_2	42167060	10.18	506.9915	-0.7198	[C13]C9H16N5O13P3	M-H
ATP +1	MP212_intrac_HCT116_13C_Glutamine_6h_3	44526518	10.17	506.9914	-0.8402	[C13]C9H16N5O13P3	M-H
ATP +1	MP212_intrac_HCT116_13C_Glutamine_24h_1	37761274	10.18	506.9918	-0.1178	[C13]C9H16N5O13P3	M-H
ATP +1	MP212_intrac_HCT116_13C_Glutamine_24h_2	38603744	10.18	506.9913	-1.0809	[C13]C9H16N5O13P3	M-H
ATP +1	MP212_intrac_HCT116_13C_Glutamine_24h_3	38396517	10.18	506.9915	-0.5392	[C13]C9H16N5O13P3	M-H
ATP +10	MP212_intrac_HCT116_13C_Glucose_24h_1	18119	10.23	516.0206	-2.8122	[C13]10H16N5O13P3	M-H
ATP +10	MP212_intrac_HCT116_13C_Glucose_24h_2	17079	10.16	516.0219	-0.3283	[C13]10H16N5O13P3	M-H
ATP +2	MP212_intrac_HCT116_13C_Glucose_1h_1	10422257	10.18	507.9937	-2.9472	[C13]2C8H16N5O13P3	M-H
ATP +2	MP212_intrac_HCT116_13C_Glucose_1h_2	8419896	10.18	507.9937	-2.9472	[C13]2C8H16N5O13P3	M-H
ATP +2	MP212_intrac_HCT116_13C_Glucose_1h_3	8937798	10.18	507.9942	-1.8658	[C13]2C8H16N5O13P3	M-H
ATP +2	MP212_intrac_HCT116_13C_Glucose_3h_1	7819311	10.18	507.9941	-2.046	[C13]2C8H16N5O13P3	M-H
ATP +2	MP212_intrac_HCT116_13C_Glucose_3h_2	7562357	10.19	507.9946	-1.205	[C13]2C8H16N5O13P3	M-H
ATP +2	MP212_intrac_HCT116_13C_Glucose_3h_3	9670971	10.19	507.9942	-1.9259	[C13]2C8H16N5O13P3	M-H
ATP +2	MP212_intrac_HCT116_13C_Glucose_6h_1	6776011	10.19	507.9944	-1.5054	[C13]2C8H16N5O13P3	M-H
ATP +2	MP212_intrac_HCT116_13C_Glucose_6h_2	7784213	10.18	507.9948	-0.6643	[C13]2C8H16N5O13P3	M-H
ATP +2	MP212_intrac_HCT116_13C_Glucose_6h_3	7046458	10.18	507.9946	-1.205	[C13]2C8H16N5O13P3	M-H
ATP +2	MP212_intrac_HCT116_13C_Glucose_24h_1	4089927	10.18	507.9958	1.3181	[C13]2C8H16N5O13P3	M-H
ATP +2	MP212_intrac_HCT116_13C_Glucose_24h_2	4619960	10.18	507.996	1.6185	[C13]2C8H16N5O13P3	M-H
ATP +2	MP212_intrac_HCT116_13C_Glucose_24h_3	5154802	10.19	507.9954	0.3569	[C13]2C8H16N5O13P3	M-H
ATP +2	MP212_intrac_HCT116_13C_Glutamine_1h_1	9848642	10.18	507.9935	-3.3677	[C13]2C8H16N5O13P3	M-H
ATP +2	MP212_intrac_HCT116_13C_Glutamine_1h_2	11432201	10.18	507.9937	-2.9472	[C13]2C8H16N5O13P3	M-H
ATP +2	MP212_intrac_HCT116_13C_Glutamine_1h_3	8344650	10.18	507.993	-4.3289	[C13]2C8H16N5O13P3	M-H
ATP +2	MP212_intrac_HCT116_13C_Glutamine_3h_1	10655826	10.18	507.9932	-3.9083	[C13]2C8H16N5O13P3	M-H
ATP +2	MP212_intrac_HCT116_13C_Glutamine_3h_2	9500159	10.17	507.9932	-3.9083	[C13]2C8H16N5O13P3	M-H
ATP +2	MP212_intrac_HCT116_13C_Glutamine_3h_3	10370480	10.17	507.9933	-3.7882	[C13]2C8H16N5O13P3	M-H
ATP +2	MP212_intrac_HCT116_13C_Glutamine_6h_1	11128511	10.17	507.9933	-3.7281	[C13]2C8H16N5O13P3	M-H
ATP +2	MP212_intrac_HCT116_13C_Glutamine_6h_2	10233812	10.18	507.9931	-4.0285	[C13]2C8H16N5O13P3	M-H
ATP +2	MP212_intrac_HCT116_13C_Glutamine_6h_3	11193817	10.17	507.9932	-3.9684	[C13]2C8H16N5O13P3	M-H
ATP +2	MP212_intrac_HCT116_13C_Glutamine_24h_1	9172609	10.18	507.9937	-2.8871	[C13]2C8H16N5O13P3	M-H
ATP +2	MP212_intrac_HCT116_13C_Glutamine_24h_2	9381211	10.18	507.993	-4.3289	[C13]2C8H16N5O13P3	M-H
ATP +2	MP212_intrac_HCT116_13C_Glutamine_24h_3	9882875	10.18	507.9933	-3.7281	[C13]2C8H16N5O13P3	M-H
ATP +3	MP212_intrac_HCT116_13C_Glucose_1h_1	3360412	10.18	508.9988	0.5497	[C13]3C7H16N5O13P3	M-H
ATP +3	MP212_intrac_HCT116_13C_Glucose_1h_2	2609239	10.18	508.9976	-1.9085	[C13]3C7H16N5O13P3	M-H
ATP +3	MP212_intrac_HCT116_13C_Glucose_1h_3	2629561	10.18	508.998	-1.0091	[C13]3C7H16N5O13P3	M-H
ATP +3	MP212_intrac_HCT116_13C_Glucose_3h_1	3518801	10.19	508.9981	-0.8892	[C13]3C7H16N5O13P3	M-H
ATP +3	MP212_intrac_HCT116_13C_Glucose_3h_2	3806846	10.19	508.9986	0.0701	[C13]3C7H16N5O13P3	M-H
ATP +3	MP212_intrac_HCT116_13C_Glucose_3h_3	4671903	10.19	508.9984	-0.2297	[C13]3C7H16N5O13P3	M-H
ATP +3	MP212_intrac_HCT116_13C_Glucose_6h_1	4375935	10.19	508.9984	-0.2297	[C13]3C7H16N5O13P3	M-H
ATP +3	MP212_intrac_HCT116_13C_Glucose_6h_2	5419379	10.19	508.9986	0.13	[C13]3C7H16N5O13P3	M-H
ATP +3	MP212_intrac_HCT116_13C_Glucose_6h_3	4395883	10.18	508.9987	0.3699	[C13]3C7H16N5O13P3	M-H
ATP +3	MP212_intrac_HCT116_13C_Glucose_24h_1	4600174	10.18	508.9991	1.0294	[C13]3C7H16N5O13P3	M-H
ATP +3	MP212_intrac_HCT116_13C_Glucose_24h_2	5040073	10.18	508.999	0.8495	[C13]3C7H16N5O13P3	M-H
ATP +3	MP212_intrac_HCT116_13C_Glucose_24h_3	6181720	10.18	508.9985	0.0101	[C13]3C7H16N5O13P3	M-H
ATP +3	MP212_intrac_HCT116_13C_Glutamine_1h_1	619375	10.2	508.9962	-4.6664	[C13]3C7H16N5O13P3	M-H
ATP +3	MP212_intrac_HCT116_13C_Glutamine_1h_2	823527	10.19	508.9979	-1.3089	[C13]3C7H16N5O13P3	M-H
ATP +3	MP212_intrac_HCT116_13C_Glutamine_1h_3	232816	10.24	508.9962	-4.6065	[C13]3C7H16N5O13P3	M-H
ATP +3	MP212_intrac_HCT116_13C_Glutamine_3h_1	288762	10.15	508.9965	-4.0669	[C13]3C7H16N5O13P3	M-H
ATP +3	MP212_intrac_HCT116_13C_Glutamine_3h_2	531581	10.22	508.996	-4.9063	[C13]3C7H16N5O13P3	M-H
ATP +3	MP212_intrac_HCT116_13C_Glutamine_3h_3	770127	10.16	508.9967	-3.5872	[C13]3C7H16N5O13P3	M-H
ATP +3	MP212_intrac_HCT116_13C_Glutamine_6h_1	830601	10.17	508.9969	-3.1076	[C13]3C7H16N5O13P3	M-H
ATP +3	MP212_intrac_HCT116_13C_Glutamine_6h_2	413604	10.18	508.9973	-2.4481	[C13]3C7H16N5O13P3	M-H
ATP +3	MP212_intrac_HCT116_13C_Glutamine_6h_3	881444	10.19	508.9971	-2.8678	[C13]3C7H16N5O13P3	M-H
ATP +3	MP212_intrac_HCT116_13C_Glutamine_24h_1	403972	10.21	508.9974	-2.2682	[C13]3C7H16N5O13P3	M-H
ATP +3	MP212_intrac_HCT116_13C_Glutamine_24h_2	570787	10.15	508.9978	-1.3689	[C13]3C7H16N5O13P3	M-H
ATP +3	MP212_intrac_HCT116_13C_Glutamine_24h_3	570708	10.15	508.9972	-2.6279	[C13]3C7H16N5O13P3	M-H
ATP +4	MP212_intrac_HCT116_13C_Glucose_1h_1	5951873	10.18	510.0023	0.8418	[C13]4C6H16N5O13P3	M-H
ATP +4	MP212_intrac_HCT116_13C_Glucose_1h_2	4699171	10.18	510.002	0.1836	[C13]4C6H16N5O13P3	M-H
ATP +4	MP212_intrac_HCT116_13C_Glucose_1h_3	5059592	10.18	510.0021	0.4828	[C13]4C6H16N5O13P3	M-H
ATP +4	MP212_intrac_HCT116_13C_Glucose_3h_1	8654964	10.18	510.0024	0.9615	[C13]4C6H16N5O13P3	M-H
ATP +4	MP212_intrac_HCT116_13C_Glucose_3h_2	8464257	10.19	510.0022	0.6025	[C13]4C6H16N5O13P3	M-H
ATP +4	MP212_intrac_HCT116_13C_Glucose_3h_3	10414069	10.19	510.0021	0.4828	[C13]4C6H16N5O13P3	M-H
ATP +4	MP212_intrac_HCT116_13C_Glucose_6h_1	12003818	10.19	510.0021	0.423	[C13]4C6H16N5O13P3	M-H
ATP +4	MP212_intrac_HCT116_13C_Glucose_6h_2	13350227	10.18	510.0023	0.782	[C13]4C6H16N5O13P3	M-H
ATP +4	MP212_intrac_HCT116_13C_Glucose_6h_3	13161564	10.18	510.0022	0.5426	[C13]4C6H16N5O13P3	M-H
ATP +4	MP212_intrac_HCT116_13C_Glucose_24h_1	11879394	10.18	510.0023	0.9017	[C13]4C6H16N5O13P3	M-H
ATP +4	MP212_intrac_HCT116_13C_Glucose_24h_2	13021520	10.18	510.0027	1.5001	[C13]4C6H16N5O13P3	M-H
ATP +4	MP212_intrac_HCT116_13C_Glucose_24h_3	14180618	10.18	510.002	0.1836	[C13]4C6H16N5O13P3	M-H
ATP +4	MP212_intrac_HCT116_13C_Glutamine_1h_1	20747	10.17	510.0009	-1.9706	[C13]4C6H16N5O13P3	M-H
ATP +4	MP212_intrac_HCT116_13C_Glutamine_1h_2	26078	10.15	510.0021	0.3631	[C13]4C6H16N5O13P3	M-H
ATP +4	MP212_intrac_HCT116_13C_Glutamine_3h_3	20723	10.17	510.0008	-2.0902	[C13]4C6H16N5O13P3	M-H
ATP +5	MP212_intrac_HCT116_13C_Glucose_1h_1	85801766	10.18	511.0055	0.4954	[C13]5C5H16N5O13P3	M-H
ATP +5	MP212_intrac_HCT116_13C_Glucose_1h_2	69445814	10.18	511.0055	0.4357	[C13]5C5H16N5O13P3	M-H
ATP +5	MP212_intrac_HCT116_13C_Glucose_1h_3	71645630	10.18	511.0059	1.2121	[C13]5C5H16N5O13P3	M-H
ATP +5	MP212_intrac_HCT116_13C_Glucose_3h_1	124708165	10.18	511.0056	0.6746	[C13]5C5H16N5O13P3	M-H
ATP +5	MP212_intrac_HCT116_13C_Glucose_3h_2	120462173	10.19	511.0055	0.5551	[C13]5C5H16N5O13P3	M-H
ATP +5	MP212_intrac_HCT116_13C_Glucose_3h_3	147341993	10.19	511.0054	0.3163	[C13]5C5H16N5O13P3	M-H
ATP +5	MP212_intrac_HCT116_13C_Glucose_6h_1	170822347	10.19	511.0052	-0.1018	[C13]5C5H16N5O13P3	M-H
ATP +5	MP212_intrac_HCT116_13C_Glucose_6h_2	189199361	10.18	511.0055	0.4954	[C13]5C5H16N5O13P3	M-H
ATP +5	MP212_intrac_HCT116_13C_Glucose_6h_3	188041207	10.18	511.0053	0.0774	[C13]5C5H16N5O13P3	M-H
ATP +5	MP212_intrac_HCT116_13C_Glucose_24h_1	162014550	10.18	511.0056	0.794	[C13]5C5H16N5O13P3	M-H
ATP +5	MP212_intrac_HCT116_13C_Glucose_24h_2	169460947	10.18	511.0059	1.2718	[C13]5C5H16N5O13P3	M-H
ATP +5	MP212_intrac_HCT116_13C_Glucose_24h_3	177862784	10.18	511.0051	-0.2212	[C13]5C5H16N5O13P3	M-H
ATP +5	MP212_intrac_HCT116_13C_Glutamine_1h_1	15044	10.12	511.0069	3.1829	[C13]5C5H16N5O13P3	M-H
ATP +5	MP212_intrac_HCT116_13C_Glutamine_3h_3	50220	10.16	511.0065	2.4065	[C13]5C5H16N5O13P3	M-H
ATP +5	MP212_intrac_HCT116_13C_Glutamine_6h_3	53443	10.2	511.0074	4.1384	[C13]5C5H16N5O13P3	M-H
ATP +6	MP212_intrac_HCT116_13C_Glucose_1h_1	6467460	10.19	512.008	-1.1804	[C13]6C4H16N5O13P3	M-H
ATP +6	MP212_intrac_HCT116_13C_Glucose_1h_2	5412750	10.18	512.0081	-0.942	[C13]6C4H16N5O13P3	M-H
ATP +6	MP212_intrac_HCT116_13C_Glucose_1h_3	5487474	10.18	512.008	-1.1804	[C13]6C4H16N5O13P3	M-H
ATP +6	MP212_intrac_HCT116_13C_Glucose_3h_1	10702777	10.18	512.0083	-0.5844	[C13]6C4H16N5O13P3	M-H
ATP +6	MP212_intrac_HCT116_13C_Glucose_3h_2	10228460	10.19	512.0078	-1.6573	[C13]6C4H16N5O13P3	M-H
ATP +6	MP212_intrac_HCT116_13C_Glucose_3h_3	12552983	10.19	512.0077	-1.7765	[C13]6C4H16N5O13P3	M-H
ATP +6	MP212_intrac_HCT116_13C_Glucose_6h_1	22485950	10.19	512.008	-1.1804	[C13]6C4H16N5O13P3	M-H
ATP +6	MP212_intrac_HCT116_13C_Glucose_6h_2	24564309	10.18	512.0081	-1.0612	[C13]6C4H16N5O13P3	M-H
ATP +6	MP212_intrac_HCT116_13C_Glucose_6h_3	22851859	10.18	512.0081	-1.0612	[C13]6C4H16N5O13P3	M-H
ATP +6	MP212_intrac_HCT116_13C_Glucose_24h_1	52056309	10.18	512.0087	0.25	[C13]6C4H16N5O13P3	M-H
ATP +6	MP212_intrac_HCT116_13C_Glucose_24h_2	51285615	10.18	512.0089	0.4885	[C13]6C4H16N5O13P3	M-H
ATP +6	MP212_intrac_HCT116_13C_Glucose_24h_3	64713762	10.18	512.0082	-0.7036	[C13]6C4H16N5O13P3	M-H
ATP +7	MP212_intrac_HCT116_13C_Glucose_1h_1	1836437	10.19	513.0099	-3.901	[C13]7C3H16N5O13P3	M-H
ATP +7	MP212_intrac_HCT116_13C_Glucose_1h_2	1407019	10.2	513.0108	-2.2354	[C13]7C3H16N5O13P3	M-H
ATP +7	MP212_intrac_HCT116_13C_Glucose_1h_3	1857117	10.18	513.0102	-3.4251	[C13]7C3H16N5O13P3	M-H
ATP +7	MP212_intrac_HCT116_13C_Glucose_3h_1	3362804	10.18	513.0102	-3.4251	[C13]7C3H16N5O13P3	M-H
ATP +7	MP212_intrac_HCT116_13C_Glucose_3h_2	3529524	10.19	513.0101	-3.5441	[C13]7C3H16N5O13P3	M-H
ATP +7	MP212_intrac_HCT116_13C_Glucose_3h_3	4232097	10.19	513.0099	-4.02	[C13]7C3H16N5O13P3	M-H
ATP +7	MP212_intrac_HCT116_13C_Glucose_6h_1	6817983	10.19	513.0099	-4.02	[C13]7C3H16N5O13P3	M-H
ATP +7	MP212_intrac_HCT116_13C_Glucose_6h_2	7589600	10.18	513.0104	-3.0682	[C13]7C3H16N5O13P3	M-H
ATP +7	MP212_intrac_HCT116_13C_Glucose_6h_3	7096961	10.18	513.0102	-3.4251	[C13]7C3H16N5O13P3	M-H
ATP +7	MP212_intrac_HCT116_13C_Glucose_24h_1	16419009	10.18	513.0116	-0.6887	[C13]7C3H16N5O13P3	M-H
ATP +7	MP212_intrac_HCT116_13C_Glucose_24h_2	16115399	10.18	513.0115	-0.8077	[C13]7C3H16N5O13P3	M-H
ATP +7	MP212_intrac_HCT116_13C_Glucose_24h_3	21316425	10.18	513.011	-1.8785	[C13]7C3H16N5O13P3	M-H
ATP +8	MP212_intrac_HCT116_13C_Glucose_1h_1	43917	10.12	514.0139	-2.712	[C13]8C2H16N5O13P3	M-H
ATP +8	MP212_intrac_HCT116_13C_Glucose_3h_1	147693	10.23	514.0142	-2.1182	[C13]8C2H16N5O13P3	M-H
ATP +8	MP212_intrac_HCT116_13C_Glucose_3h_2	16361	10.26	514.0135	-3.4244	[C13]8C2H16N5O13P3	M-H
ATP +8	MP212_intrac_HCT116_13C_Glucose_3h_3	35768	10.16	514.0145	-1.6433	[C13]8C2H16N5O13P3	M-H
ATP +8	MP212_intrac_HCT116_13C_Glucose_6h_1	553875	10.17	514.013	-4.4931	[C13]8C2H16N5O13P3	M-H
ATP +8	MP212_intrac_HCT116_13C_Glucose_6h_2	701375	10.18	514.0144	-1.762	[C13]8C2H16N5O13P3	M-H
ATP +8	MP212_intrac_HCT116_13C_Glucose_6h_3	643623	10.16	514.0143	-1.9995	[C13]8C2H16N5O13P3	M-H
ATP +8	MP212_intrac_HCT116_13C_Glucose_24h_1	3616609	10.18	514.0142	-2.237	[C13]8C2H16N5O13P3	M-H
ATP +8	MP212_intrac_HCT116_13C_Glucose_24h_2	3621656	10.18	514.0147	-1.1683	[C13]8C2H16N5O13P3	M-H
ATP +8	MP212_intrac_HCT116_13C_Glucose_24h_3	5047023	10.18	514.0142	-2.1182	[C13]8C2H16N5O13P3	M-H
ATP +9	MP212_intrac_HCT116_13C_Glucose_6h_1	25666	10.2	515.0187	0.151	[C13]9CH16N5O13P3	M-H
ATP +9	MP212_intrac_HCT116_13C_Glucose_24h_1	391248	10.19	515.0165	-4.2338	[C13]9CH16N5O13P3	M-H
ATP +9	MP212_intrac_HCT116_13C_Glucose_24h_2	455353	10.16	515.0184	-0.56	[C13]9CH16N5O13P3	M-H
ATP +9	MP212_intrac_HCT116_13C_Glucose_24h_3	594613	10.21	515.0168	-3.6413	[C13]9CH16N5O13P3	M-H
cis-Aconitate	MP212_intrac_HCT116_13C_Glucose_1h_1	17599064	10.53	173.0094	1.2074	C6H6O6	M-H
cis-Aconitate	MP212_intrac_HCT116_13C_Glucose_1h_2	17471162	10.55	173.0093	0.9428	C6H6O6	M-H
cis-Aconitate	MP212_intrac_HCT116_13C_Glucose_1h_3	18069522	10.56	173.0094	1.472	C6H6O6	M-H
cis-Aconitate	MP212_intrac_HCT116_13C_Glucose_3h_1	18358222	10.53	173.0094	1.3838	C6H6O6	M-H
cis-Aconitate	MP212_intrac_HCT116_13C_Glucose_3h_2	16724196	10.55	173.0093	0.9428	C6H6O6	M-H
cis-Aconitate	MP212_intrac_HCT116_13C_Glucose_3h_3	21222998	10.57	173.0093	0.8546	C6H6O6	M-H
cis-Aconitate	MP212_intrac_HCT116_13C_Glucose_6h_1	17178024	10.52	173.0093	0.6783	C6H6O6	M-H
cis-Aconitate	MP212_intrac_HCT116_13C_Glucose_6h_2	16335363	10.53	173.0094	1.2074	C6H6O6	M-H
cis-Aconitate	MP212_intrac_HCT116_13C_Glucose_6h_3	16499047	10.58	173.0093	0.7664	C6H6O6	M-H
cis-Aconitate	MP212_intrac_HCT116_13C_Glucose_24h_1	9885964	10.53	173.0094	1.2956	C6H6O6	M-H
cis-Aconitate	MP212_intrac_HCT116_13C_Glucose_24h_2	9972964	10.56	173.0094	1.472	C6H6O6	M-H
cis-Aconitate	MP212_intrac_HCT116_13C_Glucose_24h_3	10532211	10.56	173.0092	0.4137	C6H6O6	M-H
cis-Aconitate	MP212_intrac_HCT116_13C_Glutamine_1h_1	9819423	10.5	173.0094	1.1192	C6H6O6	M-H
cis-Aconitate	MP212_intrac_HCT116_13C_Glutamine_1h_2	9450419	10.51	173.0094	1.2956	C6H6O6	M-H
cis-Aconitate	MP212_intrac_HCT116_13C_Glutamine_1h_3	7969885	10.51	173.0092	0.4137	C6H6O6	M-H
cis-Aconitate	MP212_intrac_HCT116_13C_Glutamine_3h_1	8242690	10.51	173.0094	1.2074	C6H6O6	M-H
cis-Aconitate	MP212_intrac_HCT116_13C_Glutamine_3h_2	7376612	10.5	173.0094	1.2956	C6H6O6	M-H
cis-Aconitate	MP212_intrac_HCT116_13C_Glutamine_3h_3	6808470	10.52	173.0093	0.7664	C6H6O6	M-H
cis-Aconitate	MP212_intrac_HCT116_13C_Glutamine_6h_1	8241653	10.5	173.0093	0.8546	C6H6O6	M-H
cis-Aconitate	MP212_intrac_HCT116_13C_Glutamine_6h_2	7226726	10.5	173.0093	0.8546	C6H6O6	M-H
cis-Aconitate	MP212_intrac_HCT116_13C_Glutamine_6h_3	8938353	10.52	173.0093	1.031	C6H6O6	M-H
cis-Aconitate	MP212_intrac_HCT116_13C_Glutamine_24h_1	9205182	10.55	173.0094	1.472	C6H6O6	M-H
cis-Aconitate	MP212_intrac_HCT116_13C_Glutamine_24h_2	7936339	10.53	173.0092	0.2373	C6H6O6	M-H
cis-Aconitate	MP212_intrac_HCT116_13C_Glutamine_24h_3	9007075	10.52	173.0094	1.472	C6H6O6	M-H
cis-Aconitate	Standard_20190907002009	116325	10.46	173.0092	0.5019	C6H6O6	M-H
cis-Aconitate	Standard_20190907104157	78916	10.51			C6H6O6	M-H
cis-Aconitate +1	MP212_intrac_HCT116_13C_Glucose_1h_1	1409867	10.51	174.0126	0.6567	[C13]C5H6O6	M-H
cis-Aconitate +1	MP212_intrac_HCT116_13C_Glucose_1h_2	1518017	10.55	174.0128	1.5336	[C13]C5H6O6	M-H
cis-Aconitate +1	MP212_intrac_HCT116_13C_Glucose_1h_3	1400606	10.56	174.0127	1.1828	[C13]C5H6O6	M-H
cis-Aconitate +1	MP212_intrac_HCT116_13C_Glucose_3h_1	1951507	10.51	174.0128	1.4459	[C13]C5H6O6	M-H
cis-Aconitate +1	MP212_intrac_HCT116_13C_Glucose_3h_2	1762942	10.54	174.0129	2.1474	[C13]C5H6O6	M-H
cis-Aconitate +1	MP212_intrac_HCT116_13C_Glucose_3h_3	2311899	10.57	174.0127	0.9198	[C13]C5H6O6	M-H
cis-Aconitate +1	MP212_intrac_HCT116_13C_Glucose_6h_1	2337762	10.54	174.0126	0.569	[C13]C5H6O6	M-H
cis-Aconitate +1	MP212_intrac_HCT116_13C_Glucose_6h_2	2106424	10.54	174.0127	0.8321	[C13]C5H6O6	M-H
cis-Aconitate +1	MP212_intrac_HCT116_13C_Glucose_6h_3	2095566	10.58	174.0127	0.9198	[C13]C5H6O6	M-H
cis-Aconitate +1	MP212_intrac_HCT116_13C_Glucose_24h_1	1799823	10.54	174.0128	1.5336	[C13]C5H6O6	M-H
cis-Aconitate +1	MP212_intrac_HCT116_13C_Glucose_24h_2	1630627	10.51	174.0127	1.0952	[C13]C5H6O6	M-H
cis-Aconitate +1	MP212_intrac_HCT116_13C_Glucose_24h_3	1845236	10.57	174.0125	-0.0448	[C13]C5H6O6	M-H
cis-Aconitate +1	MP212_intrac_HCT116_13C_Glutamine_1h_1	782783	10.51	174.0126	0.7444	[C13]C5H6O6	M-H
cis-Aconitate +1	MP212_intrac_HCT116_13C_Glutamine_1h_2	777163	10.49	174.0128	1.6213	[C13]C5H6O6	M-H
cis-Aconitate +1	MP212_intrac_HCT116_13C_Glutamine_1h_3	595541	10.5	174.0128	1.5336	[C13]C5H6O6	M-H
cis-Aconitate +1	MP212_intrac_HCT116_13C_Glutamine_3h_1	2082827	10.51	174.0127	0.8321	[C13]C5H6O6	M-H
cis-Aconitate +1	MP212_intrac_HCT116_13C_Glutamine_3h_2	1856135	10.52	174.0127	0.8321	[C13]C5H6O6	M-H
cis-Aconitate +1	MP212_intrac_HCT116_13C_Glutamine_3h_3	1542371	10.51	174.0127	1.0952	[C13]C5H6O6	M-H
cis-Aconitate +1	MP212_intrac_HCT116_13C_Glutamine_6h_1	3019133	10.51	174.0127	0.9198	[C13]C5H6O6	M-H
cis-Aconitate +1	MP212_intrac_HCT116_13C_Glutamine_6h_2	2648569	10.5	174.0127	1.0075	[C13]C5H6O6	M-H
cis-Aconitate +1	MP212_intrac_HCT116_13C_Glutamine_6h_3	3169601	10.54	174.0127	0.9198	[C13]C5H6O6	M-H
cis-Aconitate +1	MP212_intrac_HCT116_13C_Glutamine_24h_1	4285913	10.53	174.0128	1.5336	[C13]C5H6O6	M-H
cis-Aconitate +1	MP212_intrac_HCT116_13C_Glutamine_24h_2	3795213	10.51	174.0127	0.9198	[C13]C5H6O6	M-H
cis-Aconitate +1	MP212_intrac_HCT116_13C_Glutamine_24h_3	4185709	10.5	174.0128	1.709	[C13]C5H6O6	M-H
cis-Aconitate +2	MP212_intrac_HCT116_13C_Glucose_1h_1	9096247	10.53	175.0161	1.1285	[C13]2C4H6O6	M-H
cis-Aconitate +2	MP212_intrac_HCT116_13C_Glucose_1h_2	9724970	10.55	175.0161	1.0413	[C13]2C4H6O6	M-H
cis-Aconitate +2	MP212_intrac_HCT116_13C_Glucose_1h_3	9535724	10.55	175.0162	1.7388	[C13]2C4H6O6	M-H
cis-Aconitate +2	MP212_intrac_HCT116_13C_Glucose_3h_1	15803824	10.51	175.0161	1.3029	[C13]2C4H6O6	M-H
cis-Aconitate +2	MP212_intrac_HCT116_13C_Glucose_3h_2	13813066	10.55	175.0161	1.1285	[C13]2C4H6O6	M-H
cis-Aconitate +2	MP212_intrac_HCT116_13C_Glucose_3h_3	17860795	10.57	175.016	0.7798	[C13]2C4H6O6	M-H
cis-Aconitate +2	MP212_intrac_HCT116_13C_Glucose_6h_1	22326015	10.52	175.016	0.6054	[C13]2C4H6O6	M-H
cis-Aconitate +2	MP212_intrac_HCT116_13C_Glucose_6h_2	20469399	10.53	175.0161	1.2157	[C13]2C4H6O6	M-H
cis-Aconitate +2	MP212_intrac_HCT116_13C_Glucose_6h_3	18983150	10.58	175.016	0.8669	[C13]2C4H6O6	M-H
cis-Aconitate +2	MP212_intrac_HCT116_13C_Glucose_24h_1	23228662	10.53	175.0161	1.1285	[C13]2C4H6O6	M-H
cis-Aconitate +2	MP212_intrac_HCT116_13C_Glucose_24h_2	22958258	10.56	175.0161	1.4772	[C13]2C4H6O6	M-H
cis-Aconitate +2	MP212_intrac_HCT116_13C_Glucose_24h_3	26808433	10.56	175.0159	0.3438	[C13]2C4H6O6	M-H
cis-Aconitate +2	MP212_intrac_HCT116_13C_Glutamine_1h_1	1942988	10.51	175.0161	1.2157	[C13]2C4H6O6	M-H
cis-Aconitate +2	MP212_intrac_HCT116_13C_Glutamine_1h_2	2004512	10.49	175.016	0.7798	[C13]2C4H6O6	M-H
cis-Aconitate +2	MP212_intrac_HCT116_13C_Glutamine_1h_3	1526628	10.53	175.0161	1.1285	[C13]2C4H6O6	M-H
cis-Aconitate +2	MP212_intrac_HCT116_13C_Glutamine_3h_1	5356441	10.51	175.0161	1.2157	[C13]2C4H6O6	M-H
cis-Aconitate +2	MP212_intrac_HCT116_13C_Glutamine_3h_2	4705247	10.52	175.016	0.9541	[C13]2C4H6O6	M-H
cis-Aconitate +2	MP212_intrac_HCT116_13C_Glutamine_3h_3	4248410	10.52	175.0161	1.2157	[C13]2C4H6O6	M-H
cis-Aconitate +2	MP212_intrac_HCT116_13C_Glutamine_6h_1	7210842	10.5	175.016	0.9541	[C13]2C4H6O6	M-H
cis-Aconitate +2	MP212_intrac_HCT116_13C_Glutamine_6h_2	6534046	10.5	175.016	0.8669	[C13]2C4H6O6	M-H
cis-Aconitate +2	MP212_intrac_HCT116_13C_Glutamine_6h_3	7348024	10.5	175.0161	1.0413	[C13]2C4H6O6	M-H
cis-Aconitate +2	MP212_intrac_HCT116_13C_Glutamine_24h_1	8770851	10.53	175.0161	1.3901	[C13]2C4H6O6	M-H
cis-Aconitate +2	MP212_intrac_HCT116_13C_Glutamine_24h_2	7823882	10.53	175.016	0.8669	[C13]2C4H6O6	M-H
cis-Aconitate +2	MP212_intrac_HCT116_13C_Glutamine_24h_3	8360782	10.52	175.0161	1.5644	[C13]2C4H6O6	M-H
cis-Aconitate +3	MP212_intrac_HCT116_13C_Glucose_1h_1	526056	10.54	176.0197	2.4917	[C13]3C3H6O6	M-H
cis-Aconitate +3	MP212_intrac_HCT116_13C_Glucose_1h_2	537512	10.56	176.0193	0.5845	[C13]3C3H6O6	M-H
cis-Aconitate +3	MP212_intrac_HCT116_13C_Glucose_1h_3	594449	10.55	176.0195	1.4514	[C13]3C3H6O6	M-H
cis-Aconitate +3	MP212_intrac_HCT116_13C_Glucose_3h_1	1399479	10.5	176.0194	1.1046	[C13]3C3H6O6	M-H
cis-Aconitate +3	MP212_intrac_HCT116_13C_Glucose_3h_2	1231530	10.52	176.0193	0.3244	[C13]3C3H6O6	M-H
cis-Aconitate +3	MP212_intrac_HCT116_13C_Glucose_3h_3	1578605	10.57	176.0193	0.6712	[C13]3C3H6O6	M-H
cis-Aconitate +3	MP212_intrac_HCT116_13C_Glucose_6h_1	2535957	10.5	176.0193	0.4111	[C13]3C3H6O6	M-H
cis-Aconitate +3	MP212_intrac_HCT116_13C_Glucose_6h_2	2301253	10.53	176.0194	1.1046	[C13]3C3H6O6	M-H
cis-Aconitate +3	MP212_intrac_HCT116_13C_Glucose_6h_3	2047938	10.58	176.0192	-0.0223	[C13]3C3H6O6	M-H
cis-Aconitate +3	MP212_intrac_HCT116_13C_Glucose_24h_1	2970991	10.53	176.0194	0.7579	[C13]3C3H6O6	M-H
cis-Aconitate +3	MP212_intrac_HCT116_13C_Glucose_24h_2	2899258	10.55	176.0195	1.4514	[C13]3C3H6O6	M-H
cis-Aconitate +3	MP212_intrac_HCT116_13C_Glucose_24h_3	3665196	10.56	176.0192	-0.3691	[C13]3C3H6O6	M-H
cis-Aconitate +3	MP212_intrac_HCT116_13C_Glutamine_1h_1	2115785	10.5	176.0194	1.1913	[C13]3C3H6O6	M-H
cis-Aconitate +3	MP212_intrac_HCT116_13C_Glutamine_1h_2	2149799	10.51	176.0195	1.5381	[C13]3C3H6O6	M-H
cis-Aconitate +3	MP212_intrac_HCT116_13C_Glutamine_1h_3	1736236	10.51	176.0193	0.4111	[C13]3C3H6O6	M-H
cis-Aconitate +3	MP212_intrac_HCT116_13C_Glutamine_3h_1	3658954	10.51	176.0194	0.8446	[C13]3C3H6O6	M-H
cis-Aconitate +3	MP212_intrac_HCT116_13C_Glutamine_3h_2	3348336	10.5	176.0194	1.018	[C13]3C3H6O6	M-H
cis-Aconitate +3	MP212_intrac_HCT116_13C_Glutamine_3h_3	2933943	10.51	176.0194	1.018	[C13]3C3H6O6	M-H
cis-Aconitate +3	MP212_intrac_HCT116_13C_Glutamine_6h_1	4008131	10.5	176.0194	1.018	[C13]3C3H6O6	M-H
cis-Aconitate +3	MP212_intrac_HCT116_13C_Glutamine_6h_2	3733837	10.52	176.0194	1.1046	[C13]3C3H6O6	M-H
cis-Aconitate +3	MP212_intrac_HCT116_13C_Glutamine_6h_3	4265387	10.52	176.0194	1.018	[C13]3C3H6O6	M-H
cis-Aconitate +3	MP212_intrac_HCT116_13C_Glutamine_24h_1	4031227	10.55	176.0195	1.278	[C13]3C3H6O6	M-H
cis-Aconitate +3	MP212_intrac_HCT116_13C_Glutamine_24h_2	3811218	10.53	176.0193	0.3244	[C13]3C3H6O6	M-H
cis-Aconitate +3	MP212_intrac_HCT116_13C_Glutamine_24h_3	3944977	10.52	176.0194	0.8446	[C13]3C3H6O6	M-H
cis-Aconitate +3	Standard_20190907104157	7268	10.4	176.019	-1.496	[C13]3C3H6O6	M-H
cis-Aconitate +4	MP212_intrac_HCT116_13C_Glucose_1h_1	537522	10.53	177.0231	2.7753	[C13]4C2H6O6	M-H
cis-Aconitate +4	MP212_intrac_HCT116_13C_Glucose_1h_2	438352	10.51	177.0227	0.6204	[C13]4C2H6O6	M-H
cis-Aconitate +4	MP212_intrac_HCT116_13C_Glucose_1h_3	486242	10.58	177.023	2.5167	[C13]4C2H6O6	M-H
cis-Aconitate +4	MP212_intrac_HCT116_13C_Glucose_3h_1	1541340	10.51	177.0229	1.7409	[C13]4C2H6O6	M-H
cis-Aconitate +4	MP212_intrac_HCT116_13C_Glucose_3h_2	1398664	10.55	177.0229	1.7409	[C13]4C2H6O6	M-H
cis-Aconitate +4	MP212_intrac_HCT116_13C_Glucose_3h_3	1715985	10.57	177.0227	0.7066	[C13]4C2H6O6	M-H
cis-Aconitate +4	MP212_intrac_HCT116_13C_Glucose_6h_1	3434432	10.54	177.0227	0.448	[C13]4C2H6O6	M-H
cis-Aconitate +4	MP212_intrac_HCT116_13C_Glucose_6h_2	3113204	10.53	177.0228	1.2237	[C13]4C2H6O6	M-H
cis-Aconitate +4	MP212_intrac_HCT116_13C_Glucose_6h_3	2864519	10.58	177.0227	0.448	[C13]4C2H6O6	M-H
cis-Aconitate +4	MP212_intrac_HCT116_13C_Glucose_24h_1	5833442	10.53	177.0227	0.7066	[C13]4C2H6O6	M-H
cis-Aconitate +4	MP212_intrac_HCT116_13C_Glucose_24h_2	5397629	10.55	177.0229	1.7409	[C13]4C2H6O6	M-H
cis-Aconitate +4	MP212_intrac_HCT116_13C_Glucose_24h_3	7127467	10.56	177.0227	0.6204	[C13]4C2H6O6	M-H
cis-Aconitate +4	MP212_intrac_HCT116_13C_Glutamine_1h_1	12608284	10.5	177.0228	1.2237	[C13]4C2H6O6	M-H
cis-Aconitate +4	MP212_intrac_HCT116_13C_Glutamine_1h_2	13539932	10.51	177.0228	1.2237	[C13]4C2H6O6	M-H
cis-Aconitate +4	MP212_intrac_HCT116_13C_Glutamine_1h_3	10862428	10.51	177.0227	0.7066	[C13]4C2H6O6	M-H
cis-Aconitate +4	MP212_intrac_HCT116_13C_Glutamine_3h_1	21103925	10.51	177.0228	0.9652	[C13]4C2H6O6	M-H
cis-Aconitate +4	MP212_intrac_HCT116_13C_Glutamine_3h_2	19641152	10.52	177.0228	1.1376	[C13]4C2H6O6	M-H
cis-Aconitate +4	MP212_intrac_HCT116_13C_Glutamine_3h_3	17347479	10.52	177.0228	0.9652	[C13]4C2H6O6	M-H
cis-Aconitate +4	MP212_intrac_HCT116_13C_Glutamine_6h_1	23878210	10.5	177.0227	0.879	[C13]4C2H6O6	M-H
cis-Aconitate +4	MP212_intrac_HCT116_13C_Glutamine_6h_2	21712813	10.5	177.0228	0.9652	[C13]4C2H6O6	M-H
cis-Aconitate +4	MP212_intrac_HCT116_13C_Glutamine_6h_3	25534498	10.52	177.0227	0.7928	[C13]4C2H6O6	M-H
cis-Aconitate +4	MP212_intrac_HCT116_13C_Glutamine_24h_1	24610121	10.53	177.0228	1.3099	[C13]4C2H6O6	M-H
cis-Aconitate +4	MP212_intrac_HCT116_13C_Glutamine_24h_2	22567078	10.51	177.0226	0.3618	[C13]4C2H6O6	M-H
cis-Aconitate +4	MP212_intrac_HCT116_13C_Glutamine_24h_3	23553862	10.52	177.0228	1.3961	[C13]4C2H6O6	M-H
cis-Aconitate +5	MP212_intrac_HCT116_13C_Glucose_1h_1	20703	10.53			[C13]5CH6O6	M-H
cis-Aconitate +5	MP212_intrac_HCT116_13C_Glucose_1h_2	21467	10.55	178.0258	-0.8574	[C13]5CH6O6	M-H
cis-Aconitate +5	MP212_intrac_HCT116_13C_Glucose_1h_3	20655	10.55	178.0268	4.6281	[C13]5CH6O6	M-H
cis-Aconitate +5	MP212_intrac_HCT116_13C_Glucose_3h_1	341128	10.53	178.0261	0.9425	[C13]5CH6O6	M-H
cis-Aconitate +5	MP212_intrac_HCT116_13C_Glucose_3h_2	259347	10.5	178.0259	-0.4289	[C13]5CH6O6	M-H
cis-Aconitate +5	MP212_intrac_HCT116_13C_Glucose_3h_3	377084	10.57	178.0258	-0.9432	[C13]5CH6O6	M-H
cis-Aconitate +5	MP212_intrac_HCT116_13C_Glucose_6h_1	1087149	10.52	178.0259	-0.1718	[C13]5CH6O6	M-H
cis-Aconitate +5	MP212_intrac_HCT116_13C_Glucose_6h_2	955570	10.51	178.026	0.5139	[C13]5CH6O6	M-H
cis-Aconitate +5	MP212_intrac_HCT116_13C_Glucose_6h_3	798483	10.58	178.0262	1.4568	[C13]5CH6O6	M-H
cis-Aconitate +5	MP212_intrac_HCT116_13C_Glucose_24h_1	2429287	10.53	178.0262	1.1996	[C13]5CH6O6	M-H
cis-Aconitate +5	MP212_intrac_HCT116_13C_Glucose_24h_2	2143271	10.55	178.0262	1.371	[C13]5CH6O6	M-H
cis-Aconitate +5	MP212_intrac_HCT116_13C_Glucose_24h_3	3390525	10.56	178.026	0.2568	[C13]5CH6O6	M-H
cis-Aconitate +5	MP212_intrac_HCT116_13C_Glutamine_1h_1	2190045	10.5	178.0261	1.1139	[C13]5CH6O6	M-H
cis-Aconitate +5	MP212_intrac_HCT116_13C_Glutamine_1h_2	2037077	10.51	178.0262	1.371	[C13]5CH6O6	M-H
cis-Aconitate +5	MP212_intrac_HCT116_13C_Glutamine_1h_3	1515985	10.51	178.0261	0.7711	[C13]5CH6O6	M-H
cis-Aconitate +5	MP212_intrac_HCT116_13C_Glutamine_3h_1	3013679	10.5	178.0262	1.4568	[C13]5CH6O6	M-H
cis-Aconitate +5	MP212_intrac_HCT116_13C_Glutamine_3h_2	2789707	10.5	178.0261	1.1139	[C13]5CH6O6	M-H
cis-Aconitate +5	MP212_intrac_HCT116_13C_Glutamine_3h_3	2356025	10.52	178.0261	0.7711	[C13]5CH6O6	M-H
cis-Aconitate +5	MP212_intrac_HCT116_13C_Glutamine_6h_1	2986987	10.48	178.026	0.3425	[C13]5CH6O6	M-H
cis-Aconitate +5	MP212_intrac_HCT116_13C_Glutamine_6h_2	2686981	10.52	178.0261	0.8568	[C13]5CH6O6	M-H
cis-Aconitate +5	MP212_intrac_HCT116_13C_Glutamine_6h_3	2982488	10.54	178.0262	1.2853	[C13]5CH6O6	M-H
cis-Aconitate +5	MP212_intrac_HCT116_13C_Glutamine_24h_1	2507951	10.51	178.0261	1.1139	[C13]5CH6O6	M-H
cis-Aconitate +5	MP212_intrac_HCT116_13C_Glutamine_24h_2	2323161	10.53	178.0261	0.7711	[C13]5CH6O6	M-H
cis-Aconitate +5	MP212_intrac_HCT116_13C_Glutamine_24h_3	2506555	10.52	178.0261	1.1139	[C13]5CH6O6	M-H
cis-Aconitate +6	MP212_intrac_HCT116_13C_Glucose_6h_1	92289	10.49	179.0291	-1.2401	[C13]6H6O6	M-H
cis-Aconitate +6	MP212_intrac_HCT116_13C_Glucose_6h_2	67076	10.53	179.0285	-4.6493	[C13]6H6O6	M-H
cis-Aconitate +6	MP212_intrac_HCT116_13C_Glucose_6h_3	49176	10.58			[C13]6H6O6	M-H
cis-Aconitate +6	MP212_intrac_HCT116_13C_Glucose_24h_1	460774	10.54	179.0296	1.6578	[C13]6H6O6	M-H
cis-Aconitate +6	MP212_intrac_HCT116_13C_Glucose_24h_2	375006	10.53	179.0297	2.2544	[C13]6H6O6	M-H
cis-Aconitate +6	MP212_intrac_HCT116_13C_Glucose_24h_3	677086	10.56	179.0293	0.1236	[C13]6H6O6	M-H
cis-Aconitate +6	MP212_intrac_HCT116_13C_Glutamine_1h_1	526383	10.5	179.0295	1.2316	[C13]6H6O6	M-H
cis-Aconitate +6	MP212_intrac_HCT116_13C_Glutamine_1h_2	529090	10.53	179.0294	0.8055	[C13]6H6O6	M-H
cis-Aconitate +6	MP212_intrac_HCT116_13C_Glutamine_1h_3	451173	10.51	179.029	-1.581	[C13]6H6O6	M-H
cis-Aconitate +6	MP212_intrac_HCT116_13C_Glutamine_3h_1	698207	10.51	179.0294	0.5498	[C13]6H6O6	M-H
cis-Aconitate +6	MP212_intrac_HCT116_13C_Glutamine_3h_2	741980	10.5	179.0289	-2.0924	[C13]6H6O6	M-H
cis-Aconitate +6	MP212_intrac_HCT116_13C_Glutamine_3h_3	556460	10.52	179.0295	1.3169	[C13]6H6O6	M-H
cis-Aconitate +6	MP212_intrac_HCT116_13C_Glutamine_6h_1	839351	10.48	179.0291	-0.9844	[C13]6H6O6	M-H
cis-Aconitate +6	MP212_intrac_HCT116_13C_Glutamine_6h_2	771269	10.52	179.0294	0.4646	[C13]6H6O6	M-H
cis-Aconitate +6	MP212_intrac_HCT116_13C_Glutamine_6h_3	898959	10.54	179.0294	0.7202	[C13]6H6O6	M-H
cis-Aconitate +6	MP212_intrac_HCT116_13C_Glutamine_24h_1	801025	10.55	179.0294	0.3793	[C13]6H6O6	M-H
cis-Aconitate +6	MP212_intrac_HCT116_13C_Glutamine_24h_2	727187	10.54	179.0291	-1.0696	[C13]6H6O6	M-H
cis-Aconitate +6	MP212_intrac_HCT116_13C_Glutamine_24h_3	758773	10.52	179.0296	1.743	[C13]6H6O6	M-H
Citric acid	MP212_intrac_HCT116_13C_Glucose_1h_1	369515038	10.91	191.0201	1.9151	C6H8O7	M-H
Citric acid	MP212_intrac_HCT116_13C_Glucose_1h_2	327123544	10.91	191.02	1.4358	C6H8O7	M-H
Citric acid	MP212_intrac_HCT116_13C_Glucose_1h_3	348925111	10.93	191.0202	2.3145	C6H8O7	M-H
Citric acid	MP212_intrac_HCT116_13C_Glucose_3h_1	295698167	10.92	191.0201	1.995	C6H8O7	M-H
Citric acid	MP212_intrac_HCT116_13C_Glucose_3h_2	305110038	10.93	191.0201	2.1548	C6H8O7	M-H
Citric acid	MP212_intrac_HCT116_13C_Glucose_3h_3	348973590	10.91	191.0201	1.7554	C6H8O7	M-H
Citric acid	MP212_intrac_HCT116_13C_Glucose_6h_1	281185493	10.92	191.02	1.5956	C6H8O7	M-H
Citric acid	MP212_intrac_HCT116_13C_Glucose_6h_2	297429860	10.89	191.0201	2.1548	C6H8O7	M-H
Citric acid	MP212_intrac_HCT116_13C_Glucose_6h_3	311077133	10.91	191.0201	1.7554	C6H8O7	M-H
Citric acid	MP212_intrac_HCT116_13C_Glucose_24h_1	156922881	10.91	191.0202	2.2346	C6H8O7	M-H
Citric acid	MP212_intrac_HCT116_13C_Glucose_24h_2	175304901	10.92	191.0203	2.7938	C6H8O7	M-H
Citric acid	MP212_intrac_HCT116_13C_Glucose_24h_3	172661481	10.91	191.0201	1.6755	C6H8O7	M-H
Citric acid	MP212_intrac_HCT116_13C_Glutamine_1h_1	187413856	10.91	191.0201	1.995	C6H8O7	M-H
Citric acid	MP212_intrac_HCT116_13C_Glutamine_1h_2	198014212	10.91	191.0201	2.0749	C6H8O7	M-H
Citric acid	MP212_intrac_HCT116_13C_Glutamine_1h_3	171776695	10.93	191.02	1.2761	C6H8O7	M-H
Citric acid	MP212_intrac_HCT116_13C_Glutamine_3h_1	137022410	10.91	191.0201	2.1548	C6H8O7	M-H
Citric acid	MP212_intrac_HCT116_13C_Glutamine_3h_2	131212399	10.92	191.0201	1.9151	C6H8O7	M-H
Citric acid	MP212_intrac_HCT116_13C_Glutamine_3h_3	141411519	10.89	191.0201	1.9151	C6H8O7	M-H
Citric acid	MP212_intrac_HCT116_13C_Glutamine_6h_1	146491735	10.88	191.0201	1.7554	C6H8O7	M-H
Citric acid	MP212_intrac_HCT116_13C_Glutamine_6h_2	132109498	10.88	191.0201	1.995	C6H8O7	M-H
Citric acid	MP212_intrac_HCT116_13C_Glutamine_6h_3	161194020	10.9	191.0201	1.995	C6H8O7	M-H
Citric acid	MP212_intrac_HCT116_13C_Glutamine_24h_1	148416828	10.93	191.0202	2.3944	C6H8O7	M-H
Citric acid	MP212_intrac_HCT116_13C_Glutamine_24h_2	140492383	10.91	191.02	1.5157	C6H8O7	M-H
Citric acid	MP212_intrac_HCT116_13C_Glutamine_24h_3	156535274	10.91	191.0201	2.0749	C6H8O7	M-H
Citric acid	Standard_20190907002009	1396706207	10.89	191.0199	0.7968	C6H8O7	M-H
Citric acid	Standard_20190907104157	1434790171	10.91	191.0202	2.2346	C6H8O7	M-H
Citric acid +1	MP212_intrac_HCT116_13C_Glucose_1h_1	34878681	10.89	192.0234	1.6234	[C13]C5H8O7	M-H
Citric acid +1	MP212_intrac_HCT116_13C_Glucose_1h_2	31008490	10.91	192.0234	1.5439	[C13]C5H8O7	M-H
Citric acid +1	MP212_intrac_HCT116_13C_Glucose_1h_3	32580150	10.93	192.0235	2.1001	[C13]C5H8O7	M-H
Citric acid +1	MP212_intrac_HCT116_13C_Glucose_3h_1	35505319	10.92	192.0235	1.9412	[C13]C5H8O7	M-H
Citric acid +1	MP212_intrac_HCT116_13C_Glucose_3h_2	36144317	10.93	192.0235	2.0207	[C13]C5H8O7	M-H
Citric acid +1	MP212_intrac_HCT116_13C_Glucose_3h_3	40933308	10.93	192.0234	1.7028	[C13]C5H8O7	M-H
Citric acid +1	MP212_intrac_HCT116_13C_Glucose_6h_1	41272152	10.92	192.0234	1.5439	[C13]C5H8O7	M-H
Citric acid +1	MP212_intrac_HCT116_13C_Glucose_6h_2	42944409	10.91	192.0235	2.2591	[C13]C5H8O7	M-H
Citric acid +1	MP212_intrac_HCT116_13C_Glucose_6h_3	42464411	10.91	192.0234	1.7028	[C13]C5H8O7	M-H
Citric acid +1	MP212_intrac_HCT116_13C_Glucose_24h_1	30595439	10.91	192.0235	2.3385	[C13]C5H8O7	M-H
Citric acid +1	MP212_intrac_HCT116_13C_Glucose_24h_2	31670778	10.92	192.0236	2.8153	[C13]C5H8O7	M-H
Citric acid +1	MP212_intrac_HCT116_13C_Glucose_24h_3	33164470	10.92	192.0234	1.5439	[C13]C5H8O7	M-H
Citric acid +1	MP212_intrac_HCT116_13C_Glutamine_1h_1	17379353	10.91	192.0235	2.2591	[C13]C5H8O7	M-H
Citric acid +1	MP212_intrac_HCT116_13C_Glutamine_1h_2	19913790	10.91	192.0235	2.418	[C13]C5H8O7	M-H
Citric acid +1	MP212_intrac_HCT116_13C_Glutamine_1h_3	15966063	10.93	192.0233	1.385	[C13]C5H8O7	M-H
Citric acid +1	MP212_intrac_HCT116_13C_Glutamine_3h_1	36215918	10.91	192.0235	2.418	[C13]C5H8O7	M-H
Citric acid +1	MP212_intrac_HCT116_13C_Glutamine_3h_2	32429030	10.92	192.0235	1.9412	[C13]C5H8O7	M-H
Citric acid +1	MP212_intrac_HCT116_13C_Glutamine_3h_3	35561682	10.89	192.0235	2.0207	[C13]C5H8O7	M-H
Citric acid +1	MP212_intrac_HCT116_13C_Glutamine_6h_1	56954075	10.88	192.0234	1.7823	[C13]C5H8O7	M-H
Citric acid +1	MP212_intrac_HCT116_13C_Glutamine_6h_2	50508771	10.88	192.0235	2.2591	[C13]C5H8O7	M-H
Citric acid +1	MP212_intrac_HCT116_13C_Glutamine_6h_3	59143953	10.9	192.0235	2.0207	[C13]C5H8O7	M-H
Citric acid +1	MP212_intrac_HCT116_13C_Glutamine_24h_1	69206182	10.93	192.0235	2.3385	[C13]C5H8O7	M-H
Citric acid +1	MP212_intrac_HCT116_13C_Glutamine_24h_2	68881685	10.91	192.0234	1.4644	[C13]C5H8O7	M-H
Citric acid +1	MP212_intrac_HCT116_13C_Glutamine_24h_3	71717194	10.91	192.0235	2.1796	[C13]C5H8O7	M-H
Citric acid +1	Standard_20190907002009	95657781	10.89	192.0231	0.2725	[C13]C5H8O7	M-H
Citric acid +1	Standard_20190907104157	98819134	10.91	192.0234	1.4644	[C13]C5H8O7	M-H
Citric acid +2	MP212_intrac_HCT116_13C_Glucose_1h_1	199543760	10.89	193.0266	0.5714	[C13]2C4H8O7	M-H
Citric acid +2	MP212_intrac_HCT116_13C_Glucose_1h_2	180728391	10.91	193.0265	0.2552	[C13]2C4H8O7	M-H
Citric acid +2	MP212_intrac_HCT116_13C_Glucose_1h_3	185052106	10.93	193.0267	1.1247	[C13]2C4H8O7	M-H
Citric acid +2	MP212_intrac_HCT116_13C_Glucose_3h_1	261066481	10.91	193.0266	0.8876	[C13]2C4H8O7	M-H
Citric acid +2	MP212_intrac_HCT116_13C_Glucose_3h_2	251768222	10.92	193.0266	0.8876	[C13]2C4H8O7	M-H
Citric acid +2	MP212_intrac_HCT116_13C_Glucose_3h_3	287287799	10.91	193.0266	0.6504	[C13]2C4H8O7	M-H
Citric acid +2	MP212_intrac_HCT116_13C_Glucose_6h_1	364656897	10.92	193.0265	0.4923	[C13]2C4H8O7	M-H
Citric acid +2	MP212_intrac_HCT116_13C_Glucose_6h_2	370187006	10.89	193.0267	1.1247	[C13]2C4H8O7	M-H
Citric acid +2	MP212_intrac_HCT116_13C_Glucose_6h_3	350133831	10.91	193.0266	0.7295	[C13]2C4H8O7	M-H
Citric acid +2	MP212_intrac_HCT116_13C_Glucose_24h_1	368754695	10.91	193.0267	1.3619	[C13]2C4H8O7	M-H
Citric acid +2	MP212_intrac_HCT116_13C_Glucose_24h_2	372888826	10.92	193.0268	1.8362	[C13]2C4H8O7	M-H
Citric acid +2	MP212_intrac_HCT116_13C_Glucose_24h_3	410058996	10.91	193.0266	0.6504	[C13]2C4H8O7	M-H
Citric acid +2	MP212_intrac_HCT116_13C_Glutamine_1h_1	36951956	10.91	193.0267	1.2828	[C13]2C4H8O7	M-H
Citric acid +2	MP212_intrac_HCT116_13C_Glutamine_1h_2	44553216	10.91	193.0267	1.2038	[C13]2C4H8O7	M-H
Citric acid +2	MP212_intrac_HCT116_13C_Glutamine_1h_3	33574013	10.93	193.0266	0.7295	[C13]2C4H8O7	M-H
Citric acid +2	MP212_intrac_HCT116_13C_Glutamine_3h_1	92484269	10.91	193.0268	1.6781	[C13]2C4H8O7	M-H
Citric acid +2	MP212_intrac_HCT116_13C_Glutamine_3h_2	80846404	10.92	193.0267	1.3619	[C13]2C4H8O7	M-H
Citric acid +2	MP212_intrac_HCT116_13C_Glutamine_3h_3	89059945	10.89	193.0267	1.3619	[C13]2C4H8O7	M-H
Citric acid +2	MP212_intrac_HCT116_13C_Glutamine_6h_1	129325409	10.88	193.0267	1.2828	[C13]2C4H8O7	M-H
Citric acid +2	MP212_intrac_HCT116_13C_Glutamine_6h_2	118474796	10.88	193.0267	1.599	[C13]2C4H8O7	M-H
Citric acid +2	MP212_intrac_HCT116_13C_Glutamine_6h_3	133372168	10.9	193.0267	1.4409	[C13]2C4H8O7	M-H
Citric acid +2	MP212_intrac_HCT116_13C_Glutamine_24h_1	134026125	10.93	193.0268	1.8362	[C13]2C4H8O7	M-H
Citric acid +2	MP212_intrac_HCT116_13C_Glutamine_24h_2	138861192	10.91	193.0266	0.9666	[C13]2C4H8O7	M-H
Citric acid +2	MP212_intrac_HCT116_13C_Glutamine_24h_3	140593575	10.9	193.0267	1.52	[C13]2C4H8O7	M-H
Citric acid +3	MP212_intrac_HCT116_13C_Glucose_1h_1	14408141	10.89	194.03	1.076	[C13]3C3H8O7	M-H
Citric acid +3	MP212_intrac_HCT116_13C_Glucose_1h_2	12539547	10.91	194.0299	0.6828	[C13]3C3H8O7	M-H
Citric acid +3	MP212_intrac_HCT116_13C_Glucose_1h_3	13443988	10.93	194.0302	1.8624	[C13]3C3H8O7	M-H
Citric acid +3	MP212_intrac_HCT116_13C_Glucose_3h_1	25766046	10.92	194.03	1.076	[C13]3C3H8O7	M-H
Citric acid +3	MP212_intrac_HCT116_13C_Glucose_3h_2	24896266	10.92	194.03	0.9187	[C13]3C3H8O7	M-H
Citric acid +3	MP212_intrac_HCT116_13C_Glucose_3h_3	28162241	10.91	194.0299	0.6828	[C13]3C3H8O7	M-H
Citric acid +3	MP212_intrac_HCT116_13C_Glucose_6h_1	44599720	10.92	194.0299	0.5255	[C13]3C3H8O7	M-H
Citric acid +3	MP212_intrac_HCT116_13C_Glucose_6h_2	44363449	10.89	194.03	1.076	[C13]3C3H8O7	M-H
Citric acid +3	MP212_intrac_HCT116_13C_Glucose_6h_3	41320181	10.91	194.0299	0.6828	[C13]3C3H8O7	M-H
Citric acid +3	MP212_intrac_HCT116_13C_Glucose_24h_1	51297435	10.91	194.03	0.9974	[C13]3C3H8O7	M-H
Citric acid +3	MP212_intrac_HCT116_13C_Glucose_24h_2	49999801	10.92	194.0301	1.7838	[C13]3C3H8O7	M-H
Citric acid +3	MP212_intrac_HCT116_13C_Glucose_24h_3	61569019	10.92	194.0298	0.211	[C13]3C3H8O7	M-H
Citric acid +3	MP212_intrac_HCT116_13C_Glutamine_1h_1	38419010	10.91	194.0301	1.4692	[C13]3C3H8O7	M-H
Citric acid +3	MP212_intrac_HCT116_13C_Glutamine_1h_2	43934822	10.91	194.0301	1.7051	[C13]3C3H8O7	M-H
Citric acid +3	MP212_intrac_HCT116_13C_Glutamine_1h_3	34031062	10.93	194.03	0.8401	[C13]3C3H8O7	M-H
Citric acid +3	MP212_intrac_HCT116_13C_Glutamine_3h_1	60035733	10.91	194.0301	1.7051	[C13]3C3H8O7	M-H
Citric acid +3	MP212_intrac_HCT116_13C_Glutamine_3h_2	54466057	10.92	194.0301	1.3906	[C13]3C3H8O7	M-H
Citric acid +3	MP212_intrac_HCT116_13C_Glutamine_3h_3	59238592	10.89	194.03	1.2333	[C13]3C3H8O7	M-H
Citric acid +3	MP212_intrac_HCT116_13C_Glutamine_6h_1	70621567	10.88	194.03	1.076	[C13]3C3H8O7	M-H
Citric acid +3	MP212_intrac_HCT116_13C_Glutamine_6h_2	64904575	10.88	194.0301	1.4692	[C13]3C3H8O7	M-H
Citric acid +3	MP212_intrac_HCT116_13C_Glutamine_6h_3	72965487	10.88	194.0301	1.4692	[C13]3C3H8O7	M-H
Citric acid +3	MP212_intrac_HCT116_13C_Glutamine_24h_1	61721668	10.93	194.0301	1.7838	[C13]3C3H8O7	M-H
Citric acid +3	MP212_intrac_HCT116_13C_Glutamine_24h_2	64713643	10.91	194.03	0.9187	[C13]3C3H8O7	M-H
Citric acid +3	MP212_intrac_HCT116_13C_Glutamine_24h_3	64559084	10.9	194.0301	1.3906	[C13]3C3H8O7	M-H
Citric acid +4	MP212_intrac_HCT116_13C_Glucose_1h_1	13256303	10.89	195.0332	0.0377	[C13]4C2H8O7	M-H
Citric acid +4	MP212_intrac_HCT116_13C_Glucose_1h_2	11477576	10.91	195.0332	0.0377	[C13]4C2H8O7	M-H
Citric acid +4	MP212_intrac_HCT116_13C_Glucose_1h_3	15244580	10.93	195.0333	0.5853	[C13]4C2H8O7	M-H
Citric acid +4	MP212_intrac_HCT116_13C_Glucose_3h_1	30168955	10.91	195.0332	0.1942	[C13]4C2H8O7	M-H
Citric acid +4	MP212_intrac_HCT116_13C_Glucose_3h_2	29211578	10.92	195.0332	0.5071	[C13]4C2H8O7	M-H
Citric acid +4	MP212_intrac_HCT116_13C_Glucose_3h_3	32741790	10.91	195.0332	0.1159	[C13]4C2H8O7	M-H
Citric acid +4	MP212_intrac_HCT116_13C_Glucose_6h_1	63613489	10.92	195.0331	-0.2753	[C13]4C2H8O7	M-H
Citric acid +4	MP212_intrac_HCT116_13C_Glucose_6h_2	60982079	10.89	195.0332	0.5071	[C13]4C2H8O7	M-H
Citric acid +4	MP212_intrac_HCT116_13C_Glucose_6h_3	56768513	10.91	195.0331	-0.0406	[C13]4C2H8O7	M-H
Citric acid +4	MP212_intrac_HCT116_13C_Glucose_24h_1	98231534	10.91	195.0332	0.5071	[C13]4C2H8O7	M-H
Citric acid +4	MP212_intrac_HCT116_13C_Glucose_24h_2	93285993	10.92	195.0333	0.82	[C13]4C2H8O7	M-H
Citric acid +4	MP212_intrac_HCT116_13C_Glucose_24h_3	120481974	10.91	195.0331	-0.197	[C13]4C2H8O7	M-H
Citric acid +4	MP212_intrac_HCT116_13C_Glutamine_1h_1	224459767	10.91	195.0334	1.133	[C13]4C2H8O7	M-H
Citric acid +4	MP212_intrac_HCT116_13C_Glutamine_1h_2	259771142	10.91	195.0334	1.3677	[C13]4C2H8O7	M-H
Citric acid +4	MP212_intrac_HCT116_13C_Glutamine_1h_3	205595780	10.93	195.0333	0.5853	[C13]4C2H8O7	M-H
Citric acid +4	MP212_intrac_HCT116_13C_Glutamine_3h_1	337069767	10.91	195.0334	1.2895	[C13]4C2H8O7	M-H
Citric acid +4	MP212_intrac_HCT116_13C_Glutamine_3h_2	306699419	10.92	195.0333	0.9765	[C13]4C2H8O7	M-H
Citric acid +4	MP212_intrac_HCT116_13C_Glutamine_3h_3	341349146	10.89	195.0333	0.9765	[C13]4C2H8O7	M-H
Citric acid +4	MP212_intrac_HCT116_13C_Glutamine_6h_1	418213244	10.88	195.0333	0.82	[C13]4C2H8O7	M-H
Citric acid +4	MP212_intrac_HCT116_13C_Glutamine_6h_2	386774053	10.88	195.0333	0.9765	[C13]4C2H8O7	M-H
Citric acid +4	MP212_intrac_HCT116_13C_Glutamine_6h_3	425433279	10.9	195.0333	0.9765	[C13]4C2H8O7	M-H
Citric acid +4	MP212_intrac_HCT116_13C_Glutamine_24h_1	364516558	10.93	195.0334	1.2895	[C13]4C2H8O7	M-H
Citric acid +4	MP212_intrac_HCT116_13C_Glutamine_24h_2	390202221	10.91	195.0332	0.4289	[C13]4C2H8O7	M-H
Citric acid +4	MP212_intrac_HCT116_13C_Glutamine_24h_3	389261278	10.9	195.0334	1.0548	[C13]4C2H8O7	M-H
Citric acid +5	MP212_intrac_HCT116_13C_Glucose_1h_1	2313001	10.89	196.0366	0.3064	[C13]5C1H8O7	M-H
Citric acid +5	MP212_intrac_HCT116_13C_Glucose_1h_2	2061785	10.89	196.0364	-0.5498	[C13]5C1H8O7	M-H
Citric acid +5	MP212_intrac_HCT116_13C_Glucose_1h_3	2107494	10.93	196.0367	0.8512	[C13]5C1H8O7	M-H
Citric acid +5	MP212_intrac_HCT116_13C_Glucose_3h_1	7236104	10.92	196.0366	0.6955	[C13]5C1H8O7	M-H
Citric acid +5	MP212_intrac_HCT116_13C_Glucose_3h_2	6953246	10.92	196.0367	1.0069	[C13]5C1H8O7	M-H
Citric acid +5	MP212_intrac_HCT116_13C_Glucose_3h_3	7892427	10.91	196.0367	0.8512	[C13]5C1H8O7	M-H
Citric acid +5	MP212_intrac_HCT116_13C_Glucose_6h_1	21152026	10.92	196.0366	0.3842	[C13]5C1H8O7	M-H
Citric acid +5	MP212_intrac_HCT116_13C_Glucose_6h_2	19244997	10.89	196.0367	1.0069	[C13]5C1H8O7	M-H
Citric acid +5	MP212_intrac_HCT116_13C_Glucose_6h_3	17335738	10.91	196.0366	0.5399	[C13]5C1H8O7	M-H
Citric acid +5	MP212_intrac_HCT116_13C_Glucose_24h_1	43883391	10.91	196.0367	0.7734	[C13]5C1H8O7	M-H
Citric acid +5	MP212_intrac_HCT116_13C_Glucose_24h_2	39869242	10.92	196.0368	1.3182	[C13]5C1H8O7	M-H
Citric acid +5	MP212_intrac_HCT116_13C_Glucose_24h_3	57171871	10.91	196.0365	0.0729	[C13]5C1H8O7	M-H
Citric acid +5	MP212_intrac_HCT116_13C_Glutamine_1h_1	32077110	10.91	196.0367	1.0069	[C13]5C1H8O7	M-H
Citric acid +5	MP212_intrac_HCT116_13C_Glutamine_1h_2	36540246	10.91	196.0367	1.2404	[C13]5C1H8O7	M-H
Citric acid +5	MP212_intrac_HCT116_13C_Glutamine_1h_3	27038470	10.93	196.0366	0.5399	[C13]5C1H8O7	M-H
Citric acid +5	MP212_intrac_HCT116_13C_Glutamine_3h_1	41532893	10.91	196.0367	0.9291	[C13]5C1H8O7	M-H
Citric acid +5	MP212_intrac_HCT116_13C_Glutamine_3h_2	39324609	10.92	196.0367	0.8512	[C13]5C1H8O7	M-H
Citric acid +5	MP212_intrac_HCT116_13C_Glutamine_3h_3	41106861	10.89	196.0366	0.6955	[C13]5C1H8O7	M-H
Citric acid +5	MP212_intrac_HCT116_13C_Glutamine_6h_1	46023304	10.88	196.0366	0.5399	[C13]5C1H8O7	M-H
Citric acid +5	MP212_intrac_HCT116_13C_Glutamine_6h_2	42091106	10.88	196.0367	0.8512	[C13]5C1H8O7	M-H
Citric acid +5	MP212_intrac_HCT116_13C_Glutamine_6h_3	46050220	10.88	196.0367	0.7734	[C13]5C1H8O7	M-H
Citric acid +5	MP212_intrac_HCT116_13C_Glutamine_24h_1	33698516	10.93	196.0367	1.0847	[C13]5C1H8O7	M-H
Citric acid +5	MP212_intrac_HCT116_13C_Glutamine_24h_2	36768971	10.91	196.0365	0.2285	[C13]5C1H8O7	M-H
Citric acid +5	MP212_intrac_HCT116_13C_Glutamine_24h_3	36804868	10.9	196.0367	0.7734	[C13]5C1H8O7	M-H
Citric acid +6	MP212_intrac_HCT116_13C_Glucose_1h_3	13819	11.02	197.0392	-3.0674	[C13]6H8O7	M-H
Citric acid +6	MP212_intrac_HCT116_13C_Glucose_3h_1	471788	10.92	197.0394	-2.3704	[C13]6H8O7	M-H
Citric acid +6	MP212_intrac_HCT116_13C_Glucose_3h_2	400662	10.9	197.0391	-3.7643	[C13]6H8O7	M-H
Citric acid +6	MP212_intrac_HCT116_13C_Glucose_3h_3	443335	10.93	197.0394	-2.4479	[C13]6H8O7	M-H
Citric acid +6	MP212_intrac_HCT116_13C_Glucose_6h_1	2664582	10.92	197.0397	-0.8216	[C13]6H8O7	M-H
Citric acid +6	MP212_intrac_HCT116_13C_Glucose_6h_2	2433750	10.88	197.0399	0.1851	[C13]6H8O7	M-H
Citric acid +6	MP212_intrac_HCT116_13C_Glucose_6h_3	2385763	10.91	197.0398	-0.357	[C13]6H8O7	M-H
Citric acid +6	MP212_intrac_HCT116_13C_Glucose_24h_1	9424552	10.91	197.04	0.5723	[C13]6H8O7	M-H
Citric acid +6	MP212_intrac_HCT116_13C_Glucose_24h_2	8230079	10.92	197.0401	1.037	[C13]6H8O7	M-H
Citric acid +6	MP212_intrac_HCT116_13C_Glucose_24h_3	13822151	10.91	197.0398	-0.2021	[C13]6H8O7	M-H
Citric acid +6	MP212_intrac_HCT116_13C_Glutamine_1h_1	11098433	10.91	197.0397	-0.8216	[C13]6H8O7	M-H
Citric acid +6	MP212_intrac_HCT116_13C_Glutamine_1h_2	13065682	10.91	197.0398	-0.2021	[C13]6H8O7	M-H
Citric acid +6	MP212_intrac_HCT116_13C_Glutamine_1h_3	10157310	10.91	197.0396	-1.5186	[C13]6H8O7	M-H
Citric acid +6	MP212_intrac_HCT116_13C_Glutamine_3h_1	15484384	10.91	197.0397	-0.899	[C13]6H8O7	M-H
Citric acid +6	MP212_intrac_HCT116_13C_Glutamine_3h_2	14674422	10.92	197.0396	-1.0539	[C13]6H8O7	M-H
Citric acid +6	MP212_intrac_HCT116_13C_Glutamine_3h_3	15944232	10.89	197.0396	-1.0539	[C13]6H8O7	M-H
Citric acid +6	MP212_intrac_HCT116_13C_Glutamine_6h_1	19076870	10.88	197.0396	-1.0539	[C13]6H8O7	M-H
Citric acid +6	MP212_intrac_HCT116_13C_Glutamine_6h_2	17433791	10.88	197.0397	-0.8216	[C13]6H8O7	M-H
Citric acid +6	MP212_intrac_HCT116_13C_Glutamine_6h_3	18970759	10.88	197.0396	-1.3637	[C13]6H8O7	M-H
Citric acid +6	MP212_intrac_HCT116_13C_Glutamine_24h_1	14435702	10.93	197.0396	-1.2088	[C13]6H8O7	M-H
Citric acid +6	MP212_intrac_HCT116_13C_Glutamine_24h_2	15712548	10.91	197.0394	-2.2155	[C13]6H8O7	M-H
Citric acid +6	MP212_intrac_HCT116_13C_Glutamine_24h_3	15319374	10.9	197.0395	-1.596	[C13]6H8O7	M-H
Cystathionine	MP212_intrac_HCT116_13C_Glucose_1h_1	6895840	9.62	223.0751	1.6732	C7H14N2O4S	M+H
Cystathionine	MP212_intrac_HCT116_13C_Glucose_1h_2	6903527	9.6	223.075	1.3996	C7H14N2O4S	M+H
Cystathionine	MP212_intrac_HCT116_13C_Glucose_1h_3	6505396	9.61	223.0751	1.8784	C7H14N2O4S	M+H
Cystathionine	MP212_intrac_HCT116_13C_Glucose_3h_1	6623662	9.62	223.0751	2.0152	C7H14N2O4S	M+H
Cystathionine	MP212_intrac_HCT116_13C_Glucose_3h_2	5998594	9.61	223.0749	0.9891	C7H14N2O4S	M+H
Cystathionine	MP212_intrac_HCT116_13C_Glucose_3h_3	7188751	9.61	223.075	1.1944	C7H14N2O4S	M+H
Cystathionine	MP212_intrac_HCT116_13C_Glucose_6h_1	7045165	9.61	223.0749	0.9891	C7H14N2O4S	M+H
Cystathionine	MP212_intrac_HCT116_13C_Glucose_6h_2	6797370	9.6	223.075	1.3996	C7H14N2O4S	M+H
Cystathionine	MP212_intrac_HCT116_13C_Glucose_6h_3	6224748	9.6	223.075	1.3996	C7H14N2O4S	M+H
Cystathionine	MP212_intrac_HCT116_13C_Glucose_24h_1	6534059	9.62	223.0751	1.6732	C7H14N2O4S	M+H
Cystathionine	MP212_intrac_HCT116_13C_Glucose_24h_2	5955441	9.62	223.0753	2.6308	C7H14N2O4S	M+H
Cystathionine	MP212_intrac_HCT116_13C_Glucose_24h_3	6919001	9.62	223.075	1.126	C7H14N2O4S	M+H
Cystathionine	MP212_intrac_HCT116_13C_Glutamine_1h_1	6676052	9.61	223.0751	1.81	C7H14N2O4S	M+H
Cystathionine	MP212_intrac_HCT116_13C_Glutamine_1h_2	6807082	9.6	223.075	1.3996	C7H14N2O4S	M+H
Cystathionine	MP212_intrac_HCT116_13C_Glutamine_1h_3	5797885	9.62	223.0749	0.9891	C7H14N2O4S	M+H
Cystathionine	MP212_intrac_HCT116_13C_Glutamine_3h_1	6740013	9.62	223.0751	1.6732	C7H14N2O4S	M+H
Cystathionine	MP212_intrac_HCT116_13C_Glutamine_3h_2	6228462	9.61	223.075	1.1944	C7H14N2O4S	M+H
Cystathionine	MP212_intrac_HCT116_13C_Glutamine_3h_3	5846268	9.6	223.075	1.1944	C7H14N2O4S	M+H
Cystathionine	MP212_intrac_HCT116_13C_Glutamine_6h_1	6769806	9.59	223.075	1.468	C7H14N2O4S	M+H
Cystathionine	MP212_intrac_HCT116_13C_Glutamine_6h_2	6601267	9.61	223.075	1.5364	C7H14N2O4S	M+H
Cystathionine	MP212_intrac_HCT116_13C_Glutamine_6h_3	7243051	9.59	223.075	1.468	C7H14N2O4S	M+H
Cystathionine	MP212_intrac_HCT116_13C_Glutamine_24h_1	6950119	9.62	223.075	1.3312	C7H14N2O4S	M+H
Cystathionine	MP212_intrac_HCT116_13C_Glutamine_24h_2	6802626	9.62	223.075	1.3312	C7H14N2O4S	M+H
Cystathionine	MP212_intrac_HCT116_13C_Glutamine_24h_3	7588180	9.61	223.075	1.5364	C7H14N2O4S	M+H
Cystathionine +1	MP212_intrac_HCT116_13C_Glucose_1h_1	356966	9.62	224.0782	0.4944	[C13]C6H14N2O4S	M+H
Cystathionine +1	MP212_intrac_HCT116_13C_Glucose_1h_2	368336	9.6	224.0785	2.1287	[C13]C6H14N2O4S	M+H
Cystathionine +1	MP212_intrac_HCT116_13C_Glucose_1h_3	284663	9.62	224.0786	2.2649	[C13]C6H14N2O4S	M+H
Cystathionine +1	MP212_intrac_HCT116_13C_Glucose_3h_1	330169	9.63	224.0783	1.2434	[C13]C6H14N2O4S	M+H
Cystathionine +1	MP212_intrac_HCT116_13C_Glucose_3h_2	379461	9.64	224.0787	2.8096	[C13]C6H14N2O4S	M+H
Cystathionine +1	MP212_intrac_HCT116_13C_Glucose_3h_3	404777	9.63	224.0784	1.4477	[C13]C6H14N2O4S	M+H
Cystathionine +1	MP212_intrac_HCT116_13C_Glucose_6h_1	359262	9.63	224.0787	3.0139	[C13]C6H14N2O4S	M+H
Cystathionine +1	MP212_intrac_HCT116_13C_Glucose_6h_2	393279	9.62	224.0787	2.6734	[C13]C6H14N2O4S	M+H
Cystathionine +1	MP212_intrac_HCT116_13C_Glucose_6h_3	266468	9.59	224.0781	0.1539	[C13]C6H14N2O4S	M+H
Cystathionine +1	MP212_intrac_HCT116_13C_Glucose_24h_1	367336	9.62	224.0789	3.9673	[C13]C6H14N2O4S	M+H
Cystathionine +1	MP212_intrac_HCT116_13C_Glucose_24h_2	302980	9.62	224.0787	2.6734	[C13]C6H14N2O4S	M+H
Cystathionine +1	MP212_intrac_HCT116_13C_Glucose_24h_3	397967	9.62	224.0779	-0.7314	[C13]C6H14N2O4S	M+H
Cystathionine +1	MP212_intrac_HCT116_13C_Glutamine_1h_1	310134	9.61	224.078	-0.0504	[C13]C6H14N2O4S	M+H
Cystathionine +1	MP212_intrac_HCT116_13C_Glutamine_1h_2	322043	9.6	224.0787	3.0139	[C13]C6H14N2O4S	M+H
Cystathionine +1	MP212_intrac_HCT116_13C_Glutamine_1h_3	295218	9.62	224.0783	1.2434	[C13]C6H14N2O4S	M+H
Cystathionine +1	MP212_intrac_HCT116_13C_Glutamine_3h_1	354036	9.6	224.0783	1.0391	[C13]C6H14N2O4S	M+H
Cystathionine +1	MP212_intrac_HCT116_13C_Glutamine_3h_2	220577	9.59	224.0781	0.3582	[C13]C6H14N2O4S	M+H
Cystathionine +1	MP212_intrac_HCT116_13C_Glutamine_3h_3	291664	9.6	224.0786	2.2649	[C13]C6H14N2O4S	M+H
Cystathionine +1	MP212_intrac_HCT116_13C_Glutamine_6h_1	375010	9.57	224.078	-0.1185	[C13]C6H14N2O4S	M+H
Cystathionine +1	MP212_intrac_HCT116_13C_Glutamine_6h_2	462250	9.59	224.0787	2.8777	[C13]C6H14N2O4S	M+H
Cystathionine +1	MP212_intrac_HCT116_13C_Glutamine_6h_3	364623	9.58	224.0783	0.971	[C13]C6H14N2O4S	M+H
Cystathionine +1	MP212_intrac_HCT116_13C_Glutamine_24h_1	465446	9.6	224.0785	2.0606	[C13]C6H14N2O4S	M+H
Cystathionine +1	MP212_intrac_HCT116_13C_Glutamine_24h_2	355070	9.6	224.0783	1.1753	[C13]C6H14N2O4S	M+H
Cystathionine +1	MP212_intrac_HCT116_13C_Glutamine_24h_3	494565	9.61	224.0786	2.4691	[C13]C6H14N2O4S	M+H
Fructose 1,6-bisphosphate	MP212_intrac_HCT116_13C_Glucose_1h_1	6572253	11.34	338.9895	2.0692	C6H14O12P2	M-H
Fructose 1,6-bisphosphate	MP212_intrac_HCT116_13C_Glucose_1h_2	5381265	11.33	338.9895	2.2493	C6H14O12P2	M-H
Fructose 1,6-bisphosphate	MP212_intrac_HCT116_13C_Glucose_1h_3	5796591	11.34	338.9896	2.4293	C6H14O12P2	M-H
Fructose 1,6-bisphosphate	MP212_intrac_HCT116_13C_Glucose_3h_1	4425161	11.34	338.9894	1.9792	C6H14O12P2	M-H
Fructose 1,6-bisphosphate	MP212_intrac_HCT116_13C_Glucose_3h_2	5329182	11.33	338.9894	1.8891	C6H14O12P2	M-H
Fructose 1,6-bisphosphate	MP212_intrac_HCT116_13C_Glucose_3h_3	6016971	11.34	338.9895	2.0692	C6H14O12P2	M-H
Fructose 1,6-bisphosphate	MP212_intrac_HCT116_13C_Glucose_6h_1	5340515	11.33	338.9893	1.6191	C6H14O12P2	M-H
Fructose 1,6-bisphosphate	MP212_intrac_HCT116_13C_Glucose_6h_2	5370414	11.33	338.9895	2.2493	C6H14O12P2	M-H
Fructose 1,6-bisphosphate	MP212_intrac_HCT116_13C_Glucose_6h_3	6269986	11.35	338.9893	1.7091	C6H14O12P2	M-H
Fructose 1,6-bisphosphate	MP212_intrac_HCT116_13C_Glucose_24h_1	4597055	11.34	338.9897	2.7894	C6H14O12P2	M-H
Fructose 1,6-bisphosphate	MP212_intrac_HCT116_13C_Glucose_24h_2	5772139	11.34	338.9897	2.6094	C6H14O12P2	M-H
Fructose 1,6-bisphosphate	MP212_intrac_HCT116_13C_Glucose_24h_3	5663532	11.34	338.9893	1.6191	C6H14O12P2	M-H
Fructose 1,6-bisphosphate	MP212_intrac_HCT116_13C_Glutamine_1h_1	27776899	11.2	338.9895	2.2493	C6H14O12P2	M-H
Fructose 1,6-bisphosphate	MP212_intrac_HCT116_13C_Glutamine_1h_2	34949265	11.21	338.9896	2.4293	C6H14O12P2	M-H
Fructose 1,6-bisphosphate	MP212_intrac_HCT116_13C_Glutamine_1h_3	28196719	11.2	338.9893	1.6191	C6H14O12P2	M-H
Fructose 1,6-bisphosphate	MP212_intrac_HCT116_13C_Glutamine_3h_1	29772359	11.2	338.9894	1.9792	C6H14O12P2	M-H
Fructose 1,6-bisphosphate	MP212_intrac_HCT116_13C_Glutamine_3h_2	27966071	11.21	338.9895	2.2493	C6H14O12P2	M-H
Fructose 1,6-bisphosphate	MP212_intrac_HCT116_13C_Glutamine_3h_3	32094520	11.21	338.9895	2.0692	C6H14O12P2	M-H
Fructose 1,6-bisphosphate	MP212_intrac_HCT116_13C_Glutamine_6h_1	28702849	11.2	338.9894	1.7991	C6H14O12P2	M-H
Fructose 1,6-bisphosphate	MP212_intrac_HCT116_13C_Glutamine_6h_2	28412523	11.2	338.9893	1.7091	C6H14O12P2	M-H
Fructose 1,6-bisphosphate	MP212_intrac_HCT116_13C_Glutamine_6h_3	33837438	11.2	338.9895	2.1592	C6H14O12P2	M-H
Fructose 1,6-bisphosphate	MP212_intrac_HCT116_13C_Glutamine_24h_1	26414833	11.2	338.9895	2.2493	C6H14O12P2	M-H
Fructose 1,6-bisphosphate	MP212_intrac_HCT116_13C_Glutamine_24h_2	31128335	11.19	338.9893	1.7091	C6H14O12P2	M-H
Fructose 1,6-bisphosphate	MP212_intrac_HCT116_13C_Glutamine_24h_3	34603242	11.2	338.9896	2.4293	C6H14O12P2	M-H
Fructose 1,6-bisphosphate +1	MP212_intrac_HCT116_13C_Glucose_1h_1	303993	11.35	339.9928	1.8746	[C13]C5H14O12P2	M-H
Fructose 1,6-bisphosphate +1	MP212_intrac_HCT116_13C_Glucose_1h_2	203550	11.33	339.9929	2.2336	[C13]C5H14O12P2	M-H
Fructose 1,6-bisphosphate +1	MP212_intrac_HCT116_13C_Glucose_1h_3	190663	11.36	339.9931	2.8619	[C13]C5H14O12P2	M-H
Fructose 1,6-bisphosphate +1	MP212_intrac_HCT116_13C_Glucose_3h_1	141168	11.34	339.9934	3.8493	[C13]C5H14O12P2	M-H
Fructose 1,6-bisphosphate +1	MP212_intrac_HCT116_13C_Glucose_3h_2	175404	11.35	339.993	2.4131	[C13]C5H14O12P2	M-H
Fructose 1,6-bisphosphate +1	MP212_intrac_HCT116_13C_Glucose_3h_3	250450	11.34	339.9929	2.1438	[C13]C5H14O12P2	M-H
Fructose 1,6-bisphosphate +1	MP212_intrac_HCT116_13C_Glucose_6h_1	191229	11.34	339.9923	0.5282	[C13]C5H14O12P2	M-H
Fructose 1,6-bisphosphate +1	MP212_intrac_HCT116_13C_Glucose_6h_3	279129	11.35	339.9931	2.8619	[C13]C5H14O12P2	M-H
Fructose 1,6-bisphosphate +1	MP212_intrac_HCT116_13C_Glucose_24h_1	77674	11.33	339.9919	-0.7285	[C13]C5H14O12P2	M-H
Fructose 1,6-bisphosphate +1	MP212_intrac_HCT116_13C_Glucose_24h_2	162058	11.33	339.9936	4.2083	[C13]C5H14O12P2	M-H
Fructose 1,6-bisphosphate +1	MP212_intrac_HCT116_13C_Glutamine_1h_1	1834274	11.2	339.993	2.4131	[C13]C5H14O12P2	M-H
Fructose 1,6-bisphosphate +1	MP212_intrac_HCT116_13C_Glutamine_1h_2	2474282	11.19	339.9928	1.8746	[C13]C5H14O12P2	M-H
Fructose 1,6-bisphosphate +1	MP212_intrac_HCT116_13C_Glutamine_1h_3	1867636	11.2	339.9924	0.7974	[C13]C5H14O12P2	M-H
Fructose 1,6-bisphosphate +1	MP212_intrac_HCT116_13C_Glutamine_3h_1	1886656	11.18	339.9927	1.7848	[C13]C5H14O12P2	M-H
Fructose 1,6-bisphosphate +1	MP212_intrac_HCT116_13C_Glutamine_3h_2	1936759	11.22	339.9932	3.0414	[C13]C5H14O12P2	M-H
Fructose 1,6-bisphosphate +1	MP212_intrac_HCT116_13C_Glutamine_3h_3	2127935	11.22	339.993	2.4131	[C13]C5H14O12P2	M-H
Fructose 1,6-bisphosphate +1	MP212_intrac_HCT116_13C_Glutamine_6h_1	1900800	11.2	339.9931	2.7722	[C13]C5H14O12P2	M-H
Fructose 1,6-bisphosphate +1	MP212_intrac_HCT116_13C_Glutamine_6h_2	1962491	11.2	339.9926	1.4258	[C13]C5H14O12P2	M-H
Fructose 1,6-bisphosphate +1	MP212_intrac_HCT116_13C_Glutamine_6h_3	2418649	11.2	339.9929	2.3234	[C13]C5H14O12P2	M-H
Fructose 1,6-bisphosphate +1	MP212_intrac_HCT116_13C_Glutamine_24h_1	1734881	11.23	339.993	2.4131	[C13]C5H14O12P2	M-H
Fructose 1,6-bisphosphate +1	MP212_intrac_HCT116_13C_Glutamine_24h_2	2223208	11.19	339.9929	2.1438	[C13]C5H14O12P2	M-H
Fructose 1,6-bisphosphate +1	MP212_intrac_HCT116_13C_Glutamine_24h_3	2435143	11.18	339.9932	3.0414	[C13]C5H14O12P2	M-H
Fructose 1,6-bisphosphate +6	MP212_intrac_HCT116_13C_Glucose_1h_1	29153891	11.21	345.0096	2.1552	[C13]6H14O12P2	M-H
Fructose 1,6-bisphosphate +6	MP212_intrac_HCT116_13C_Glucose_1h_2	29543385	11.2	345.0096	1.8898	[C13]6H14O12P2	M-H
Fructose 1,6-bisphosphate +6	MP212_intrac_HCT116_13C_Glucose_1h_3	29485534	11.2	345.0097	2.4205	[C13]6H14O12P2	M-H
Fructose 1,6-bisphosphate +6	MP212_intrac_HCT116_13C_Glucose_3h_1	24135624	11.21	345.0097	2.3321	[C13]6H14O12P2	M-H
Fructose 1,6-bisphosphate +6	MP212_intrac_HCT116_13C_Glucose_3h_2	23900219	11.2	345.0097	2.3321	[C13]6H14O12P2	M-H
Fructose 1,6-bisphosphate +6	MP212_intrac_HCT116_13C_Glucose_3h_3	30690074	11.2	345.0096	1.9783	[C13]6H14O12P2	M-H
Fructose 1,6-bisphosphate +6	MP212_intrac_HCT116_13C_Glucose_6h_1	24238285	11.2	345.0095	1.8014	[C13]6H14O12P2	M-H
Fructose 1,6-bisphosphate +6	MP212_intrac_HCT116_13C_Glucose_6h_2	25968001	11.21	345.0096	2.0667	[C13]6H14O12P2	M-H
Fructose 1,6-bisphosphate +6	MP212_intrac_HCT116_13C_Glucose_6h_3	26605232	11.21	345.0096	2.0667	[C13]6H14O12P2	M-H
Fructose 1,6-bisphosphate +6	MP212_intrac_HCT116_13C_Glucose_24h_1	22871600	11.21	345.0097	2.3321	[C13]6H14O12P2	M-H
Fructose 1,6-bisphosphate +6	MP212_intrac_HCT116_13C_Glucose_24h_2	22940339	11.2	345.0099	2.7744	[C13]6H14O12P2	M-H
Fructose 1,6-bisphosphate +6	MP212_intrac_HCT116_13C_Glucose_24h_3	24320546	11.19	345.0094	1.536	[C13]6H14O12P2	M-H
Fructose 1,6-bisphosphate +6	MP212_intrac_HCT116_13C_Glutamine_1h_1	350053	11.28	345.0103	4.0127	[C13]6H14O12P2	M-H
Fructose 1,6-bisphosphate +6	MP212_intrac_HCT116_13C_Glutamine_1h_2	40155	11.29			[C13]6H14O12P2	M-H
Fructose 1,6-bisphosphate +6	MP212_intrac_HCT116_13C_Glutamine_1h_3	344563	11.2	345.0098	2.5974	[C13]6H14O12P2	M-H
Fructose 1,6-bisphosphate +6	MP212_intrac_HCT116_13C_Glutamine_3h_1	832922	11.18	345.0096	1.9783	[C13]6H14O12P2	M-H
Fructose 1,6-bisphosphate +6	MP212_intrac_HCT116_13C_Glutamine_3h_2	48751	11.29			[C13]6H14O12P2	M-H
Fructose 1,6-bisphosphate +6	MP212_intrac_HCT116_13C_Glutamine_3h_3	543506	11.24	345.0101	3.5704	[C13]6H14O12P2	M-H
Fructose 1,6-bisphosphate +6	MP212_intrac_HCT116_13C_Glutamine_6h_1	71200	11.26	345.0106	4.8973	[C13]6H14O12P2	M-H
Fructose 1,6-bisphosphate +6	MP212_intrac_HCT116_13C_Glutamine_6h_2	10113	11.21	345.0073	-4.7443	[C13]6H14O12P2	M-H
Fructose 1,6-bisphosphate +6	MP212_intrac_HCT116_13C_Glutamine_6h_3	457155	11.18	345.0101	3.482	[C13]6H14O12P2	M-H
Fructose 1,6-bisphosphate +6	MP212_intrac_HCT116_13C_Glutamine_24h_2	43646	11.18	345.0097	2.4205	[C13]6H14O12P2	M-H
Fructose 1,6-bisphosphate +6	MP212_intrac_HCT116_13C_Glutamine_24h_3	116717	11.18	345.01	3.2166	[C13]6H14O12P2	M-H
G6P	MP212_intrac_HCT116_13C_Glucose_1h_1	3986265	10.1	259.0228	1.259	C6H13O9P	M-H
G6P	MP212_intrac_HCT116_13C_Glucose_1h_2	3935210	10.1	259.0227	0.9056	C6H13O9P	M-H
G6P	MP212_intrac_HCT116_13C_Glucose_1h_3	3671825	10.09	259.0229	1.8481	C6H13O9P	M-H
G6P	MP212_intrac_HCT116_13C_Glucose_3h_1	3858991	10.1	259.0228	1.3768	C6H13O9P	M-H
G6P	MP212_intrac_HCT116_13C_Glucose_3h_2	3453106	10.11	259.0229	1.8481	C6H13O9P	M-H
G6P	MP212_intrac_HCT116_13C_Glucose_3h_3	4102437	10.09	259.0228	1.3768	C6H13O9P	M-H
G6P	MP212_intrac_HCT116_13C_Glucose_6h_1	3698995	10.11	259.0226	0.6699	C6H13O9P	M-H
G6P	MP212_intrac_HCT116_13C_Glucose_6h_2	3376390	10.08	259.0228	1.3768	C6H13O9P	M-H
G6P	MP212_intrac_HCT116_13C_Glucose_6h_3	3373026	10.1	259.0227	1.0234	C6H13O9P	M-H
G6P	MP212_intrac_HCT116_13C_Glucose_24h_1	3089398	10.1	259.0228	1.259	C6H13O9P	M-H
G6P	MP212_intrac_HCT116_13C_Glucose_24h_2	3031579	10.1	259.0228	1.259	C6H13O9P	M-H
G6P	MP212_intrac_HCT116_13C_Glucose_24h_3	3435231	10.1	259.0226	0.7877	C6H13O9P	M-H
G6P	MP212_intrac_HCT116_13C_Glutamine_1h_1	12187529	10.12	259.0227	1.1412	C6H13O9P	M-H
G6P	MP212_intrac_HCT116_13C_Glutamine_1h_2	13167204	10.11	259.0228	1.259	C6H13O9P	M-H
G6P	MP212_intrac_HCT116_13C_Glutamine_1h_3	11069792	10.12	259.0226	0.4343	C6H13O9P	M-H
G6P	MP212_intrac_HCT116_13C_Glutamine_3h_1	12827838	10.12	259.0226	0.7877	C6H13O9P	M-H
G6P	MP212_intrac_HCT116_13C_Glutamine_3h_2	12386111	10.11	259.0227	1.0234	C6H13O9P	M-H
G6P	MP212_intrac_HCT116_13C_Glutamine_3h_3	11688834	10.11	259.0227	0.9056	C6H13O9P	M-H
G6P	MP212_intrac_HCT116_13C_Glutamine_6h_1	11485476	10.1	259.0226	0.7877	C6H13O9P	M-H
G6P	MP212_intrac_HCT116_13C_Glutamine_6h_2	11319297	10.1	259.0227	1.0234	C6H13O9P	M-H
G6P	MP212_intrac_HCT116_13C_Glutamine_6h_3	12664016	10.11	259.0226	0.7877	C6H13O9P	M-H
G6P	MP212_intrac_HCT116_13C_Glutamine_24h_1	10979126	10.12	259.0228	1.259	C6H13O9P	M-H
G6P	MP212_intrac_HCT116_13C_Glutamine_24h_2	11173239	10.12	259.0226	0.6699	C6H13O9P	M-H
G6P	MP212_intrac_HCT116_13C_Glutamine_24h_3	12744429	10.12	259.0228	1.259	C6H13O9P	M-H
G6P	Standard_20190907002009	430325091	10.11	259.0226	0.6699	C6H13O9P	M-H
G6P	Standard_20190907104157	443513780	10.11	259.0229	1.9659	C6H13O9P	M-H
G6P +1	MP212_intrac_HCT116_13C_Glucose_1h_1	73937	10.08	260.0265	2.7681	[C13]C5H13O9P	M-H
G6P +1	MP212_intrac_HCT116_13C_Glucose_1h_2	104250	10.09	260.0258	-0.0486	[C13]C5H13O9P	M-H
G6P +1	MP212_intrac_HCT116_13C_Glucose_1h_3	117998	10.09	260.0262	1.7118	[C13]C5H13O9P	M-H
G6P +1	MP212_intrac_HCT116_13C_Glucose_3h_1	68049	10.1	260.0257	-0.2834	[C13]C5H13O9P	M-H
G6P +1	MP212_intrac_HCT116_13C_Glucose_3h_2	114003	10.09	260.0263	1.8292	[C13]C5H13O9P	M-H
G6P +1	MP212_intrac_HCT116_13C_Glucose_3h_3	134644	10.11	260.0261	1.125	[C13]C5H13O9P	M-H
G6P +1	MP212_intrac_HCT116_13C_Glucose_6h_1	85331	10.09	260.0262	1.7118	[C13]C5H13O9P	M-H
G6P +1	MP212_intrac_HCT116_13C_Glucose_6h_2	77826	10.08	260.0261	1.0076	[C13]C5H13O9P	M-H
G6P +1	MP212_intrac_HCT116_13C_Glucose_6h_3	29368	10.05	260.0271	4.998	[C13]C5H13O9P	M-H
G6P +1	MP212_intrac_HCT116_13C_Glucose_24h_1	77684	10.07	260.0264	2.416	[C13]C5H13O9P	M-H
G6P +1	MP212_intrac_HCT116_13C_Glucose_24h_2	55289	10.1	260.0268	3.9417	[C13]C5H13O9P	M-H
G6P +1	MP212_intrac_HCT116_13C_Glucose_24h_3	110313	10.1	260.0265	2.5334	[C13]C5H13O9P	M-H
G6P +1	MP212_intrac_HCT116_13C_Glutamine_1h_1	595759	10.12	260.0258	0.0687	[C13]C5H13O9P	M-H
G6P +1	MP212_intrac_HCT116_13C_Glutamine_1h_2	692585	10.13	260.0262	1.4771	[C13]C5H13O9P	M-H
G6P +1	MP212_intrac_HCT116_13C_Glutamine_1h_3	458884	10.1	260.0256	-0.7528	[C13]C5H13O9P	M-H
G6P +1	MP212_intrac_HCT116_13C_Glutamine_3h_1	602453	10.12	260.0251	-2.748	[C13]C5H13O9P	M-H
G6P +1	MP212_intrac_HCT116_13C_Glutamine_3h_2	609490	10.11	260.0259	0.4208	[C13]C5H13O9P	M-H
G6P +1	MP212_intrac_HCT116_13C_Glutamine_3h_3	487363	10.11	260.0254	-1.5744	[C13]C5H13O9P	M-H
G6P +1	MP212_intrac_HCT116_13C_Glutamine_6h_1	568719	10.1	260.025	-2.9827	[C13]C5H13O9P	M-H
G6P +1	MP212_intrac_HCT116_13C_Glutamine_6h_2	503637	10.1	260.0253	-1.8091	[C13]C5H13O9P	M-H
G6P +1	MP212_intrac_HCT116_13C_Glutamine_6h_3	587576	10.13	260.0264	2.416	[C13]C5H13O9P	M-H
G6P +1	MP212_intrac_HCT116_13C_Glutamine_24h_1	626639	10.12	260.0258	-0.166	[C13]C5H13O9P	M-H
G6P +1	MP212_intrac_HCT116_13C_Glutamine_24h_2	514817	10.12	260.0258	0.1861	[C13]C5H13O9P	M-H
G6P +1	MP212_intrac_HCT116_13C_Glutamine_24h_3	663845	10.12	260.0252	-2.3959	[C13]C5H13O9P	M-H
G6P +1	Standard_20190907002009	29267047	10.11	260.0259	0.3035	[C13]C5H13O9P	M-H
G6P +1	Standard_20190907104157	30654244	10.11	260.0262	1.5945	[C13]C5H13O9P	M-H
G6P +2	MP212_intrac_HCT116_13C_Glucose_3h_2	16361	10.12	261.0286	-2.2432	[C13]2C4H13O9P	M-H
G6P +2	MP212_intrac_HCT116_13C_Glucose_24h_3	11843	10.08	261.0282	-3.7631	[C13]2C4H13O9P	M-H
G6P +2	MP212_intrac_HCT116_13C_Glutamine_1h_3	16823	10.09	261.0279	-4.6984	[C13]2C4H13O9P	M-H
G6P +2	MP212_intrac_HCT116_13C_Glutamine_3h_2	10918	10.05	261.0287	-1.8925	[C13]2C4H13O9P	M-H
G6P +2	MP212_intrac_HCT116_13C_Glutamine_24h_2	15276	10.05	261.0279	-4.9322	[C13]2C4H13O9P	M-H
G6P +3	Standard_20190907104157	7434	10.25	262.0314	-4.1098	[C13]3C3H13O9P	M-H
G6P +5	MP212_intrac_HCT116_13C_Glucose_1h_1	505337	10.12	264.0398	2.1774	[C13]5C1H13O9P	M-H
G6P +5	MP212_intrac_HCT116_13C_Glucose_1h_2	517118	10.13	264.0393	0.2126	[C13]5C1H13O9P	M-H
G6P +5	MP212_intrac_HCT116_13C_Glucose_1h_3	524497	10.12	264.0397	1.7151	[C13]5C1H13O9P	M-H
G6P +5	MP212_intrac_HCT116_13C_Glucose_3h_1	506135	10.13	264.0394	0.6749	[C13]5C1H13O9P	M-H
G6P +5	MP212_intrac_HCT116_13C_Glucose_3h_2	461857	10.14	264.0395	1.0216	[C13]5C1H13O9P	M-H
G6P +5	MP212_intrac_HCT116_13C_Glucose_3h_3	604508	10.14	264.0395	0.906	[C13]5C1H13O9P	M-H
G6P +5	MP212_intrac_HCT116_13C_Glucose_6h_1	539345	10.14	264.0394	0.7905	[C13]5C1H13O9P	M-H
G6P +5	MP212_intrac_HCT116_13C_Glucose_6h_2	508560	10.12	264.0392	0.097	[C13]5C1H13O9P	M-H
G6P +5	MP212_intrac_HCT116_13C_Glucose_6h_3	510719	10.13	264.04	2.9865	[C13]5C1H13O9P	M-H
G6P +5	MP212_intrac_HCT116_13C_Glucose_24h_1	463928	10.12	264.0393	0.3281	[C13]5C1H13O9P	M-H
G6P +5	MP212_intrac_HCT116_13C_Glucose_24h_2	441290	10.16	264.0399	2.7553	[C13]5C1H13O9P	M-H
G6P +5	MP212_intrac_HCT116_13C_Glucose_24h_3	588615	10.13	264.0396	1.2528	[C13]5C1H13O9P	M-H
G6P +6	MP212_intrac_HCT116_13C_Glucose_1h_1	8322923	10.13	265.0428	0.8136	[C13]6H13O9P	M-H
G6P +6	MP212_intrac_HCT116_13C_Glucose_1h_2	8331497	10.13	265.0427	0.5833	[C13]6H13O9P	M-H
G6P +6	MP212_intrac_HCT116_13C_Glucose_1h_3	8648167	10.12	265.0429	1.3893	[C13]6H13O9P	M-H
G6P +6	MP212_intrac_HCT116_13C_Glucose_3h_1	8545635	10.13	265.0429	1.159	[C13]6H13O9P	M-H
G6P +6	MP212_intrac_HCT116_13C_Glucose_3h_2	7532727	10.14	265.0428	0.9288	[C13]6H13O9P	M-H
G6P +6	MP212_intrac_HCT116_13C_Glucose_3h_3	9885221	10.14	265.0428	0.9288	[C13]6H13O9P	M-H
G6P +6	MP212_intrac_HCT116_13C_Glucose_6h_1	9216914	10.12	265.0427	0.3531	[C13]6H13O9P	M-H
G6P +6	MP212_intrac_HCT116_13C_Glucose_6h_2	8157979	10.12	265.0428	0.8136	[C13]6H13O9P	M-H
G6P +6	MP212_intrac_HCT116_13C_Glucose_6h_3	8280801	10.13	265.0427	0.4682	[C13]6H13O9P	M-H
G6P +6	MP212_intrac_HCT116_13C_Glucose_24h_1	7891349	10.13	265.0428	0.9288	[C13]6H13O9P	M-H
G6P +6	MP212_intrac_HCT116_13C_Glucose_24h_2	8102307	10.13	265.0429	1.3893	[C13]6H13O9P	M-H
G6P +6	MP212_intrac_HCT116_13C_Glucose_24h_3	8963509	10.13	265.0426	0.2379	[C13]6H13O9P	M-H
GDP	MP212_intrac_HCT116_13C_Glucose_1h_1	2037134	10.92	442.0179	1.8162	C10H15N5O11P2	M-H
GDP	MP212_intrac_HCT116_13C_Glucose_1h_2	2137150	10.93	442.0175	1.1258	C10H15N5O11P2	M-H
GDP	MP212_intrac_HCT116_13C_Glucose_1h_3	2196145	10.93	442.0175	0.9877	C10H15N5O11P2	M-H
GDP	MP212_intrac_HCT116_13C_Glucose_3h_1	1133065	10.92	442.0192	4.785	C10H15N5O11P2	M-H
GDP	MP212_intrac_HCT116_13C_Glucose_3h_2	1021688	10.93	442.0179	1.8162	C10H15N5O11P2	M-H
GDP	MP212_intrac_HCT116_13C_Glucose_3h_3	1003560	10.91	442.0182	2.5066	C10H15N5O11P2	M-H
GDP	MP212_intrac_HCT116_13C_Glucose_6h_1	439401	10.96	442.0169	-0.3241	C10H15N5O11P2	M-H
GDP	MP212_intrac_HCT116_13C_Glucose_6h_2	372256	10.89	442.0155	-3.5691	C10H15N5O11P2	M-H
GDP	MP212_intrac_HCT116_13C_Glucose_6h_3	487090	10.91	442.017	-0.0479	C10H15N5O11P2	M-H
GDP	MP212_intrac_HCT116_13C_Glucose_24h_2	16734	10.97	442.0174	0.7806	C10H15N5O11P2	M-H
GDP	MP212_intrac_HCT116_13C_Glutamine_1h_1	2780243	10.93	442.0178	1.6091	C10H15N5O11P2	M-H
GDP	MP212_intrac_HCT116_13C_Glutamine_1h_2	3316606	10.92	442.0178	1.6781	C10H15N5O11P2	M-H
GDP	MP212_intrac_HCT116_13C_Glutamine_1h_3	2940268	10.91	442.0171	0.0901	C10H15N5O11P2	M-H
GDP	MP212_intrac_HCT116_13C_Glutamine_3h_1	2665178	10.93	442.0181	2.3685	C10H15N5O11P2	M-H
GDP	MP212_intrac_HCT116_13C_Glutamine_3h_2	2853661	10.93	442.0178	1.7471	C10H15N5O11P2	M-H
GDP	MP212_intrac_HCT116_13C_Glutamine_3h_3	2975700	10.9	442.0172	0.3663	C10H15N5O11P2	M-H
GDP	MP212_intrac_HCT116_13C_Glutamine_6h_1	3471363	10.91	442.0176	1.1948	C10H15N5O11P2	M-H
GDP	MP212_intrac_HCT116_13C_Glutamine_6h_2	2807689	10.91	442.0177	1.471	C10H15N5O11P2	M-H
GDP	MP212_intrac_HCT116_13C_Glutamine_6h_3	2610597	10.93	442.0172	0.3663	C10H15N5O11P2	M-H
GDP	MP212_intrac_HCT116_13C_Glutamine_24h_1	2369316	10.93	442.018	2.2304	C10H15N5O11P2	M-H
GDP	MP212_intrac_HCT116_13C_Glutamine_24h_2	2881356	10.91	442.0171	0.0901	C10H15N5O11P2	M-H
GDP	MP212_intrac_HCT116_13C_Glutamine_24h_3	3078180	10.91	442.0175	0.9186	C10H15N5O11P2	M-H
GDP +1	MP212_intrac_HCT116_13C_Glucose_1h_1	104863	10.91	443.0187	-3.8434	[C13]C9H15N5O11P2	M-H
GDP +1	MP212_intrac_HCT116_13C_Glucose_1h_2	156443	10.89	443.0201	-0.6747	[C13]C9H15N5O11P2	M-H
GDP +1	MP212_intrac_HCT116_13C_Glucose_1h_3	125533	10.91	443.0206	0.4963	[C13]C9H15N5O11P2	M-H
GDP +1	MP212_intrac_HCT116_13C_Glucose_3h_2	35238	10.9	443.0188	-3.6368	[C13]C9H15N5O11P2	M-H
GDP +1	MP212_intrac_HCT116_13C_Glutamine_1h_1	232900	10.95	443.0207	0.703	[C13]C9H15N5O11P2	M-H
GDP +1	MP212_intrac_HCT116_13C_Glutamine_1h_2	336105	10.91	443.021	1.3918	[C13]C9H15N5O11P2	M-H
GDP +1	MP212_intrac_HCT116_13C_Glutamine_1h_3	271807	10.93	443.0207	0.5652	[C13]C9H15N5O11P2	M-H
GDP +1	MP212_intrac_HCT116_13C_Glutamine_3h_1	157666	10.96	443.02	-0.9503	[C13]C9H15N5O11P2	M-H
GDP +1	MP212_intrac_HCT116_13C_Glutamine_3h_2	167677	10.97	443.0211	1.4607	[C13]C9H15N5O11P2	M-H
GDP +1	MP212_intrac_HCT116_13C_Glutamine_3h_3	204188	10.92	443.0199	-1.1569	[C13]C9H15N5O11P2	M-H
GDP +1	MP212_intrac_HCT116_13C_Glutamine_6h_1	199652	10.91	443.0195	-2.0524	[C13]C9H15N5O11P2	M-H
GDP +1	MP212_intrac_HCT116_13C_Glutamine_6h_2	151446	10.88	443.02	-0.8814	[C13]C9H15N5O11P2	M-H
GDP +1	MP212_intrac_HCT116_13C_Glutamine_6h_3	120460	10.93	443.0204	0.083	[C13]C9H15N5O11P2	M-H
GDP +1	MP212_intrac_HCT116_13C_Glutamine_24h_1	118065	10.93	443.0205	0.2208	[C13]C9H15N5O11P2	M-H
GDP +1	MP212_intrac_HCT116_13C_Glutamine_24h_2	132811	10.89	443.0216	2.6318	[C13]C9H15N5O11P2	M-H
GDP +1	MP212_intrac_HCT116_13C_Glutamine_24h_3	261529	10.93	443.0212	1.874	[C13]C9H15N5O11P2	M-H
GDP +2	MP212_intrac_HCT116_13C_Glutamine_6h_3	21649	10.9	444.0216	-4.8501	[C13]2C8H15N5O11P2	M-H
GDP +4	MP212_intrac_HCT116_13C_Glucose_1h_2	13528	10.99	446.0286	-4.2722	[C13]4C6H15N5O11P2	M-H
GDP +4	MP212_intrac_HCT116_13C_Glucose_3h_2	33878	10.99	446.0323	4.0751	[C13]4C6H15N5O11P2	M-H
GDP +4	MP212_intrac_HCT116_13C_Glucose_3h_3	12477	11.02	446.0302	-0.5091	[C13]4C6H15N5O11P2	M-H
GDP +4	MP212_intrac_HCT116_13C_Glucose_6h_1	20857	10.88	446.0294	-2.288	[C13]4C6H15N5O11P2	M-H
GDP +4	MP212_intrac_HCT116_13C_Glucose_24h_1	21387	10.94	446.0307	0.5172	[C13]4C6H15N5O11P2	M-H
GDP +4	MP212_intrac_HCT116_13C_Glucose_24h_2	15925	10.86	446.0283	-4.888	[C13]4C6H15N5O11P2	M-H
GDP +5	MP212_intrac_HCT116_13C_Glucose_1h_1	1158528	10.94	447.0345	1.5332	[C13]5C5H15N5O11P2	M-H
GDP +5	MP212_intrac_HCT116_13C_Glucose_1h_2	1239143	10.91	447.0345	1.3966	[C13]5C5H15N5O11P2	M-H
GDP +5	MP212_intrac_HCT116_13C_Glucose_1h_3	1084579	10.91	447.0356	3.8542	[C13]5C5H15N5O11P2	M-H
GDP +5	MP212_intrac_HCT116_13C_Glucose_3h_1	1934845	10.91	447.0348	2.1476	[C13]5C5H15N5O11P2	M-H
GDP +5	MP212_intrac_HCT116_13C_Glucose_3h_2	1592494	10.92	447.035	2.6937	[C13]5C5H15N5O11P2	M-H
GDP +5	MP212_intrac_HCT116_13C_Glucose_3h_3	1757419	10.91	447.0343	1.1236	[C13]5C5H15N5O11P2	M-H
GDP +5	MP212_intrac_HCT116_13C_Glucose_6h_1	2256721	10.92	447.0343	1.1236	[C13]5C5H15N5O11P2	M-H
GDP +5	MP212_intrac_HCT116_13C_Glucose_6h_2	2357608	10.91	447.0346	1.6697	[C13]5C5H15N5O11P2	M-H
GDP +5	MP212_intrac_HCT116_13C_Glucose_6h_3	2284544	10.92	447.0345	1.4649	[C13]5C5H15N5O11P2	M-H
GDP +5	MP212_intrac_HCT116_13C_Glucose_24h_1	1991786	10.91	447.0348	2.1476	[C13]5C5H15N5O11P2	M-H
GDP +5	MP212_intrac_HCT116_13C_Glucose_24h_2	1803588	10.92	447.0348	2.2158	[C13]5C5H15N5O11P2	M-H
GDP +5	MP212_intrac_HCT116_13C_Glucose_24h_3	1547755	10.92	447.0339	0.2361	[C13]5C5H15N5O11P2	M-H
GDP +6	MP212_intrac_HCT116_13C_Glucose_3h_1	30968	10.94	448.0384	2.635	[C13]6C4H15N5O11P2	M-H
GDP +6	MP212_intrac_HCT116_13C_Glucose_3h_2	15809	10.9	448.0367	-0.975	[C13]6C4H15N5O11P2	M-H
GDP +6	MP212_intrac_HCT116_13C_Glucose_3h_3	38185	10.91	448.0384	2.7713	[C13]6C4H15N5O11P2	M-H
GDP +6	MP212_intrac_HCT116_13C_Glucose_6h_1	266516	10.93	448.0352	-4.4488	[C13]6C4H15N5O11P2	M-H
GDP +6	MP212_intrac_HCT116_13C_Glucose_6h_2	148145	10.89	448.0365	-1.4518	[C13]6C4H15N5O11P2	M-H
GDP +6	MP212_intrac_HCT116_13C_Glucose_6h_3	138222	10.94	448.0367	-1.1793	[C13]6C4H15N5O11P2	M-H
GDP +6	MP212_intrac_HCT116_13C_Glucose_24h_1	658495	10.91	448.0385	3.0437	[C13]6C4H15N5O11P2	M-H
GDP +6	MP212_intrac_HCT116_13C_Glucose_24h_2	514571	10.91	448.0373	0.2511	[C13]6C4H15N5O11P2	M-H
GDP +6	MP212_intrac_HCT116_13C_Glucose_24h_3	528615	10.94	448.037	-0.4301	[C13]6C4H15N5O11P2	M-H
GDP +7	MP212_intrac_HCT116_13C_Glucose_6h_1	13721	10.98	449.0411	1.2631	[C13]7C3H15N5O11P2	M-H
GDP +7	MP212_intrac_HCT116_13C_Glucose_6h_2	32634	10.88	449.0423	3.9136	[C13]7C3H15N5O11P2	M-H
GDP +7	MP212_intrac_HCT116_13C_Glucose_24h_1	74357	10.96	449.0389	-3.6302	[C13]7C3H15N5O11P2	M-H
GDP +7	MP212_intrac_HCT116_13C_Glucose_24h_2	28460	10.94	449.0391	-3.1544	[C13]7C3H15N5O11P2	M-H
GDP +7	MP212_intrac_HCT116_13C_Glucose_24h_3	79492	10.91	449.0387	-4.1059	[C13]7C3H15N5O11P2	M-H
GDP +9	Standard_20190907104157	15033	11.02	451.0481	1.9426	[C13]9C1H15N5O11P2	M-H
GLN	MP212_intrac_HCT116_13C_Glucose_1h_1	20650910548	8.12	147.0767	1.7366	C5H10N2O3	M+H
GLN	MP212_intrac_HCT116_13C_Glucose_1h_2	20855000875	8.1	147.0767	1.7366	C5H10N2O3	M+H
GLN	MP212_intrac_HCT116_13C_Glucose_1h_3	20903927623	8.11	147.0767	1.7366	C5H10N2O3	M+H
GLN	MP212_intrac_HCT116_13C_Glucose_3h_1	19402792991	8.12	147.0766	1.2179	C5H10N2O3	M+H
GLN	MP212_intrac_HCT116_13C_Glucose_3h_2	18276261241	8.12	147.0765	0.8029	C5H10N2O3	M+H
GLN	MP212_intrac_HCT116_13C_Glucose_3h_3	20712185375	8.11	147.0766	1.1141	C5H10N2O3	M+H
GLN	MP212_intrac_HCT116_13C_Glucose_6h_1	18837597343	8.11	147.0766	1.3216	C5H10N2O3	M+H
GLN	MP212_intrac_HCT116_13C_Glucose_6h_2	17436933803	8.11	147.0766	1.1141	C5H10N2O3	M+H
GLN	MP212_intrac_HCT116_13C_Glucose_6h_3	18566986498	8.1	147.0766	1.5291	C5H10N2O3	M+H
GLN	MP212_intrac_HCT116_13C_Glucose_24h_1	13177748345	8.11	147.0767	1.6329	C5H10N2O3	M+H
GLN	MP212_intrac_HCT116_13C_Glucose_24h_2	12999301880	8.11	147.0766	1.3216	C5H10N2O3	M+H
GLN	MP212_intrac_HCT116_13C_Glucose_24h_3	12703416503	8.11	147.0765	0.2842	C5H10N2O3	M+H
GLN	MP212_intrac_HCT116_13C_Glutamine_1h_1	902358732	8.1	147.0767	2.0479	C5H10N2O3	M+H
GLN	MP212_intrac_HCT116_13C_Glutamine_1h_2	866350782	8.1	147.0767	1.6329	C5H10N2O3	M+H
GLN	MP212_intrac_HCT116_13C_Glutamine_1h_3	859636301	8.12	147.0767	1.7366	C5H10N2O3	M+H
GLN	MP212_intrac_HCT116_13C_Glutamine_3h_1	817932148	8.1	147.0766	1.4254	C5H10N2O3	M+H
GLN	MP212_intrac_HCT116_13C_Glutamine_3h_2	805935195	8.11	147.0766	1.3216	C5H10N2O3	M+H
GLN	MP212_intrac_HCT116_13C_Glutamine_3h_3	738357066	8.11	147.0766	1.3216	C5H10N2O3	M+H
GLN	MP212_intrac_HCT116_13C_Glutamine_6h_1	755618047	8.11	147.0766	1.5291	C5H10N2O3	M+H
GLN	MP212_intrac_HCT116_13C_Glutamine_6h_2	721158972	8.12	147.0766	1.0104	C5H10N2O3	M+H
GLN	MP212_intrac_HCT116_13C_Glutamine_6h_3	819458752	8.1	147.0766	1.3216	C5H10N2O3	M+H
GLN	MP212_intrac_HCT116_13C_Glutamine_24h_1	727447038	8.1	147.0767	1.7366	C5H10N2O3	M+H
GLN	MP212_intrac_HCT116_13C_Glutamine_24h_2	685955008	8.1	147.0767	1.8404	C5H10N2O3	M+H
GLN	MP212_intrac_HCT116_13C_Glutamine_24h_3	756163980	8.1	147.0766	1.5291	C5H10N2O3	M+H
GLN	Standard_20190907002009	4840433171	8.1	147.0765	0.5954	C5H10N2O3	M+H
GLN	Standard_20190907104157	5343332099	8.1	147.0766	1.4254	C5H10N2O3	M+H
GLN +1	MP212_intrac_HCT116_13C_Glucose_1h_1	1155530177	8.12	148.0798	-0.0831	[C13]C4H10N2O3	M+H
GLN +1	MP212_intrac_HCT116_13C_Glucose_1h_2	1164569556	8.1	148.0798	0.0199	[C13]C4H10N2O3	M+H
GLN +1	MP212_intrac_HCT116_13C_Glucose_1h_3	1166372189	8.11	148.0798	0.0199	[C13]C4H10N2O3	M+H
GLN +1	MP212_intrac_HCT116_13C_Glucose_3h_1	1084043399	8.12	148.0797	-0.4953	[C13]C4H10N2O3	M+H
GLN +1	MP212_intrac_HCT116_13C_Glucose_3h_2	1011394167	8.12	148.0796	-1.1136	[C13]C4H10N2O3	M+H
GLN +1	MP212_intrac_HCT116_13C_Glucose_3h_3	1150815306	8.11	148.0797	-0.5983	[C13]C4H10N2O3	M+H
GLN +1	MP212_intrac_HCT116_13C_Glucose_6h_1	1057838528	8.11	148.0797	-0.4953	[C13]C4H10N2O3	M+H
GLN +1	MP212_intrac_HCT116_13C_Glucose_6h_2	975560275	8.11	148.0797	-0.8044	[C13]C4H10N2O3	M+H
GLN +1	MP212_intrac_HCT116_13C_Glucose_6h_3	1031458476	8.1	148.0797	-0.2892	[C13]C4H10N2O3	M+H
GLN +1	MP212_intrac_HCT116_13C_Glucose_24h_1	735656400	8.11	148.0798	-0.0831	[C13]C4H10N2O3	M+H
GLN +1	MP212_intrac_HCT116_13C_Glucose_24h_2	730263116	8.11	148.0797	-0.2892	[C13]C4H10N2O3	M+H
GLN +1	MP212_intrac_HCT116_13C_Glucose_24h_3	718760290	8.11	148.0795	-1.5257	[C13]C4H10N2O3	M+H
GLN +1	MP212_intrac_HCT116_13C_Glutamine_1h_1	44023288	8.12	148.0801	2.3899	[C13]C4H10N2O3	M+H
GLN +1	MP212_intrac_HCT116_13C_Glutamine_1h_2	43067768	8.11	148.0798	0.0199	[C13]C4H10N2O3	M+H
GLN +1	MP212_intrac_HCT116_13C_Glutamine_1h_3	42421026	8.12	148.0798	-0.0831	[C13]C4H10N2O3	M+H
GLN +1	MP212_intrac_HCT116_13C_Glutamine_3h_1	49545226	8.1	148.0797	-0.4953	[C13]C4H10N2O3	M+H
GLN +1	MP212_intrac_HCT116_13C_Glutamine_3h_2	45415615	8.11	148.0797	-0.3923	[C13]C4H10N2O3	M+H
GLN +1	MP212_intrac_HCT116_13C_Glutamine_3h_3	43919469	8.09	148.0795	-1.6288	[C13]C4H10N2O3	M+H
GLN +1	MP212_intrac_HCT116_13C_Glutamine_6h_1	45128735	8.11	148.0797	-0.5983	[C13]C4H10N2O3	M+H
GLN +1	MP212_intrac_HCT116_13C_Glutamine_6h_2	45922871	8.12	148.0798	0.226	[C13]C4H10N2O3	M+H
GLN +1	MP212_intrac_HCT116_13C_Glutamine_6h_3	51301741	8.1	148.0799	0.6382	[C13]C4H10N2O3	M+H
GLN +1	MP212_intrac_HCT116_13C_Glutamine_24h_1	54631348	8.12	148.0799	0.6382	[C13]C4H10N2O3	M+H
GLN +1	MP212_intrac_HCT116_13C_Glutamine_24h_2	49223813	8.11	148.0797	-0.3923	[C13]C4H10N2O3	M+H
GLN +1	MP212_intrac_HCT116_13C_Glutamine_24h_3	52897874	8.1	148.0798	0.5351	[C13]C4H10N2O3	M+H
GLN +1	Standard_20190907002009	268571856	8.1	148.0796	-1.2166	[C13]C4H10N2O3	M+H
GLN +1	Standard_20190907104157	300148825	8.1	148.0797	-0.4953	[C13]C4H10N2O3	M+H
GLN +2	MP212_intrac_HCT116_13C_Glucose_24h_1	154808	7.96	149.0826	-3.8901	[C13]2C3H10N2O3	M+H
GLN +2	MP212_intrac_HCT116_13C_Glucose_24h_2	1820736	8.26	149.0828	-2.0478	[C13]2C3H10N2O3	M+H
GLN +2	MP212_intrac_HCT116_13C_Glucose_24h_3	16545230	8.13			[C13]2C3H10N2O3	M+H
GLN +2	MP212_intrac_HCT116_13C_Glutamine_1h_1	987826	8.1			[C13]2C3H10N2O3	M+H
GLN +2	MP212_intrac_HCT116_13C_Glutamine_1h_2	1890487	8.16			[C13]2C3H10N2O3	M+H
GLN +2	MP212_intrac_HCT116_13C_Glutamine_1h_3	877897	8.13	149.0824	-4.8113	[C13]2C3H10N2O3	M+H
GLN +2	MP212_intrac_HCT116_13C_Glutamine_3h_1	3406617	8.07	149.0825	-4.2995	[C13]2C3H10N2O3	M+H
GLN +2	MP212_intrac_HCT116_13C_Glutamine_3h_2	4317477	8.06	149.0827	-2.8666	[C13]2C3H10N2O3	M+H
GLN +2	MP212_intrac_HCT116_13C_Glutamine_3h_3	5003672	8.08	149.0829	-1.7408	[C13]2C3H10N2O3	M+H
GLN +2	MP212_intrac_HCT116_13C_Glutamine_6h_1	8096371	8.12	149.0832	0.511	[C13]2C3H10N2O3	M+H
GLN +2	MP212_intrac_HCT116_13C_Glutamine_6h_2	8151901	8.14	149.0831	-0.4102	[C13]2C3H10N2O3	M+H
GLN +2	MP212_intrac_HCT116_13C_Glutamine_6h_3	8222336	8.1	149.0831	-0.5125	[C13]2C3H10N2O3	M+H
GLN +2	MP212_intrac_HCT116_13C_Glutamine_24h_1	14886330	8.12	149.0834	1.6368	[C13]2C3H10N2O3	M+H
GLN +2	MP212_intrac_HCT116_13C_Glutamine_24h_2	12766644	8.11	149.0833	1.0227	[C13]2C3H10N2O3	M+H
GLN +2	MP212_intrac_HCT116_13C_Glutamine_24h_3	12747790	8.1	149.0838	4.605	[C13]2C3H10N2O3	M+H
GLN +3	MP212_intrac_HCT116_13C_Glucose_3h_3	473517	8.14	150.0858	-4.2246	[C13]3C2H10N2O3	M+H
GLN +3	MP212_intrac_HCT116_13C_Glucose_6h_1	1081420	8.09	150.0863	-0.9712	[C13]3C2H10N2O3	M+H
GLN +3	MP212_intrac_HCT116_13C_Glucose_6h_2	875007	8.13	150.086	-3.5129	[C13]3C2H10N2O3	M+H
GLN +3	MP212_intrac_HCT116_13C_Glucose_6h_3	181216	8.01	150.086	-3.1062	[C13]3C2H10N2O3	M+H
GLN +3	MP212_intrac_HCT116_13C_Glucose_24h_1	6089877	8.08	150.0863	-1.0729	[C13]3C2H10N2O3	M+H
GLN +3	MP212_intrac_HCT116_13C_Glucose_24h_2	5105692	8.13	150.0864	-0.2596	[C13]3C2H10N2O3	M+H
GLN +3	MP212_intrac_HCT116_13C_Glucose_24h_3	9138861	8.11	150.0862	-1.8862	[C13]3C2H10N2O3	M+H
GLN +3	MP212_intrac_HCT116_13C_Glutamine_1h_1	34893675	8.12	150.0869	3.0954	[C13]3C2H10N2O3	M+H
GLN +3	MP212_intrac_HCT116_13C_Glutamine_1h_2	34532520	8.1	150.0867	1.1637	[C13]3C2H10N2O3	M+H
GLN +3	MP212_intrac_HCT116_13C_Glutamine_1h_3	31622494	8.15	150.087	3.5021	[C13]3C2H10N2O3	M+H
GLN +3	MP212_intrac_HCT116_13C_Glutamine_3h_1	46447037	8.12	150.0868	2.2821	[C13]3C2H10N2O3	M+H
GLN +3	MP212_intrac_HCT116_13C_Glutamine_3h_2	44115131	8.09	150.0868	2.1804	[C13]3C2H10N2O3	M+H
GLN +3	MP212_intrac_HCT116_13C_Glutamine_3h_3	41857863	8.11	150.0868	2.0787	[C13]3C2H10N2O3	M+H
GLN +3	MP212_intrac_HCT116_13C_Glutamine_6h_1	53190164	8.12	150.0868	2.1804	[C13]3C2H10N2O3	M+H
GLN +3	MP212_intrac_HCT116_13C_Glutamine_6h_2	51516222	8.14	150.0868	1.8754	[C13]3C2H10N2O3	M+H
GLN +3	MP212_intrac_HCT116_13C_Glutamine_6h_3	53680573	8.11	150.0869	2.4854	[C13]3C2H10N2O3	M+H
GLN +3	MP212_intrac_HCT116_13C_Glutamine_24h_1	67447026	8.12	150.0869	2.9937	[C13]3C2H10N2O3	M+H
GLN +3	MP212_intrac_HCT116_13C_Glutamine_24h_2	61424122	8.11	150.0869	2.5871	[C13]3C2H10N2O3	M+H
GLN +3	MP212_intrac_HCT116_13C_Glutamine_24h_3	61908373	8.12	150.0868	2.2821	[C13]3C2H10N2O3	M+H
GLN +4	MP212_intrac_HCT116_13C_Glucose_6h_1	251381	8.2	151.0899	0.6308	[C13]4CH10N2O3	M+H
GLN +4	MP212_intrac_HCT116_13C_Glucose_6h_2	789390	8.07			[C13]4CH10N2O3	M+H
GLN +4	MP212_intrac_HCT116_13C_Glucose_6h_3	396887	8.12	151.0892	-4.0148	[C13]4CH10N2O3	M+H
GLN +4	MP212_intrac_HCT116_13C_Glucose_24h_1	6442264	8.13	151.0898	-0.2782	[C13]4CH10N2O3	M+H
GLN +4	MP212_intrac_HCT116_13C_Glucose_24h_2	5569678	8.1	151.0897	-1.1871	[C13]4CH10N2O3	M+H
GLN +4	MP212_intrac_HCT116_13C_Glucose_24h_3	9446497	8.11	151.0896	-1.591	[C13]4CH10N2O3	M+H
GLN +4	MP212_intrac_HCT116_13C_Glutamine_1h_1	806602100	8.1	151.0903	3.2565	[C13]4CH10N2O3	M+H
GLN +4	MP212_intrac_HCT116_13C_Glutamine_1h_2	772790756	8.11	151.0902	2.3476	[C13]4CH10N2O3	M+H
GLN +4	MP212_intrac_HCT116_13C_Glutamine_1h_3	733276686	8.12	151.0903	2.8526	[C13]4CH10N2O3	M+H
GLN +4	MP212_intrac_HCT116_13C_Glutamine_3h_1	728458330	8.1	151.0902	2.4486	[C13]4CH10N2O3	M+H
GLN +4	MP212_intrac_HCT116_13C_Glutamine_3h_2	738402375	8.11	151.0902	2.2466	[C13]4CH10N2O3	M+H
GLN +4	MP212_intrac_HCT116_13C_Glutamine_3h_3	716259635	8.11	151.0902	2.4486	[C13]4CH10N2O3	M+H
GLN +4	MP212_intrac_HCT116_13C_Glutamine_6h_1	685972833	8.11	151.0902	2.5496	[C13]4CH10N2O3	M+H
GLN +4	MP212_intrac_HCT116_13C_Glutamine_6h_2	659205046	8.12	151.0901	2.0446	[C13]4CH10N2O3	M+H
GLN +4	MP212_intrac_HCT116_13C_Glutamine_6h_3	720988984	8.1	151.0902	2.3476	[C13]4CH10N2O3	M+H
GLN +4	MP212_intrac_HCT116_13C_Glutamine_24h_1	515471135	8.12	151.0902	2.5496	[C13]4CH10N2O3	M+H
GLN +4	MP212_intrac_HCT116_13C_Glutamine_24h_2	499200119	8.11	151.0902	2.4486	[C13]4CH10N2O3	M+H
GLN +4	MP212_intrac_HCT116_13C_Glutamine_24h_3	499267815	8.12	151.0903	2.7516	[C13]4CH10N2O3	M+H
GLN +5	MP212_intrac_HCT116_13C_Glucose_24h_2	196433	8.04	152.0936	2.779	[C13]5H10N2O3	M+H
GLN +5	MP212_intrac_HCT116_13C_Glucose_24h_3	4338031	8.14	152.0936	2.8794	[C13]5H10N2O3	M+H
GLN +5	MP212_intrac_HCT116_13C_Glutamine_1h_1	21352785415	8.1	152.0935	1.8761	[C13]5H10N2O3	M+H
GLN +5	MP212_intrac_HCT116_13C_Glutamine_1h_2	20566702627	8.11	152.0934	1.0735	[C13]5H10N2O3	M+H
GLN +5	MP212_intrac_HCT116_13C_Glutamine_1h_3	19632751359	8.12	152.0934	1.5751	[C13]5H10N2O3	M+H
GLN +5	MP212_intrac_HCT116_13C_Glutamine_3h_1	19497150727	8.1	152.0934	1.1738	[C13]5H10N2O3	M+H
GLN +5	MP212_intrac_HCT116_13C_Glutamine_3h_2	19880871925	8.11	152.0934	1.0735	[C13]5H10N2O3	M+H
GLN +5	MP212_intrac_HCT116_13C_Glutamine_3h_3	19139766711	8.11	152.0934	1.0735	[C13]5H10N2O3	M+H
GLN +5	MP212_intrac_HCT116_13C_Glutamine_6h_1	18101054037	8.11	152.0934	1.2741	[C13]5H10N2O3	M+H
GLN +5	MP212_intrac_HCT116_13C_Glutamine_6h_2	17608915801	8.12	152.0933	0.8728	[C13]5H10N2O3	M+H
GLN +5	MP212_intrac_HCT116_13C_Glutamine_6h_3	18996323457	8.11	152.0934	1.3745	[C13]5H10N2O3	M+H
GLN +5	MP212_intrac_HCT116_13C_Glutamine_24h_1	13883443403	8.12	152.0934	1.5751	[C13]5H10N2O3	M+H
GLN +5	MP212_intrac_HCT116_13C_Glutamine_24h_2	13334283632	8.11	152.0934	1.3745	[C13]5H10N2O3	M+H
GLN +5	MP212_intrac_HCT116_13C_Glutamine_24h_3	13168587887	8.1	152.0934	1.3745	[C13]5H10N2O3	M+H
GLN +5	Standard_20190907002009	144096	8.18	152.0935	2.1771	[C13]5H10N2O3	M+H
GLN +5	Standard_20190907104157	112027	8.09	152.0938	4.0833	[C13]5H10N2O3	M+H
GLU	MP212_intrac_HCT116_13C_Glucose_1h_1	4940366461	8.24	148.0607	1.923	C5H9NO4	M+H
GLU	MP212_intrac_HCT116_13C_Glucose_1h_2	5084347189	8.24	148.0606	1.2016	C5H9NO4	M+H
GLU	MP212_intrac_HCT116_13C_Glucose_1h_3	4672603651	8.24	148.0607	1.6138	C5H9NO4	M+H
GLU	MP212_intrac_HCT116_13C_Glucose_3h_1	4729287946	8.25	148.0606	0.8924	C5H9NO4	M+H
GLU	MP212_intrac_HCT116_13C_Glucose_3h_2	4329212980	8.26	148.0605	0.7894	C5H9NO4	M+H
GLU	MP212_intrac_HCT116_13C_Glucose_3h_3	4812887729	8.25	148.0606	1.3047	C5H9NO4	M+H
GLU	MP212_intrac_HCT116_13C_Glucose_6h_1	4387613652	8.24	148.0606	1.0985	C5H9NO4	M+H
GLU	MP212_intrac_HCT116_13C_Glucose_6h_2	4156753345	8.23	148.0606	1.0985	C5H9NO4	M+H
GLU	MP212_intrac_HCT116_13C_Glucose_6h_3	4142108679	8.24	148.0605	0.7894	C5H9NO4	M+H
GLU	MP212_intrac_HCT116_13C_Glucose_24h_1	3498746383	8.24	148.0607	1.5108	C5H9NO4	M+H
GLU	MP212_intrac_HCT116_13C_Glucose_24h_2	3370378491	8.23	148.0606	1.3047	C5H9NO4	M+H
GLU	MP212_intrac_HCT116_13C_Glucose_24h_3	3459877379	8.25	148.0605	0.6863	C5H9NO4	M+H
GLU	MP212_intrac_HCT116_13C_Glutamine_1h_1	1389338504	8.24	148.0607	2.0261	C5H9NO4	M+H
GLU	MP212_intrac_HCT116_13C_Glutamine_1h_2	1375267740	8.23	148.0607	1.5108	C5H9NO4	M+H
GLU	MP212_intrac_HCT116_13C_Glutamine_1h_3	1311166079	8.25	148.0607	1.5108	C5H9NO4	M+H
GLU	MP212_intrac_HCT116_13C_Glutamine_3h_1	837120617	8.24	148.0607	1.6138	C5H9NO4	M+H
GLU	MP212_intrac_HCT116_13C_Glutamine_3h_2	790534027	8.24	148.0607	1.5108	C5H9NO4	M+H
GLU	MP212_intrac_HCT116_13C_Glutamine_3h_3	743334469	8.23	148.0607	1.5108	C5H9NO4	M+H
GLU	MP212_intrac_HCT116_13C_Glutamine_6h_1	701690680	8.22	148.0607	1.82	C5H9NO4	M+H
GLU	MP212_intrac_HCT116_13C_Glutamine_6h_2	680613709	8.24	148.0607	1.5108	C5H9NO4	M+H
GLU	MP212_intrac_HCT116_13C_Glutamine_6h_3	747490797	8.23	148.0607	2.1291	C5H9NO4	M+H
GLU	MP212_intrac_HCT116_13C_Glutamine_24h_1	650402611	8.24	148.0607	1.82	C5H9NO4	M+H
GLU	MP212_intrac_HCT116_13C_Glutamine_24h_2	619068307	8.23	148.0607	1.7169	C5H9NO4	M+H
GLU	MP212_intrac_HCT116_13C_Glutamine_24h_3	668527925	8.24	148.0607	2.1291	C5H9NO4	M+H
GLU	Standard_20190907002009	1821776851	8.21	148.0604	-0.0351	C5H9NO4	M+H
GLU	Standard_20190907104157	1930948423	8.23	148.0606	1.0985	C5H9NO4	M+H
GLU +1	MP212_intrac_HCT116_13C_Glucose_1h_1	297293930	8.24	149.064	1.1729	[C13]C4H9NO4	M+H
GLU +1	MP212_intrac_HCT116_13C_Glucose_1h_2	307051664	8.24	149.0639	0.4564	[C13]C4H9NO4	M+H
GLU +1	MP212_intrac_HCT116_13C_Glucose_1h_3	288003466	8.24	149.0639	0.8659	[C13]C4H9NO4	M+H
GLU +1	MP212_intrac_HCT116_13C_Glucose_3h_1	323923387	8.25	149.0638	0.0469	[C13]C4H9NO4	M+H
GLU +1	MP212_intrac_HCT116_13C_Glucose_3h_2	301023715	8.24	149.0638	0.0469	[C13]C4H9NO4	M+H
GLU +1	MP212_intrac_HCT116_13C_Glucose_3h_3	332569234	8.25	149.0639	0.4564	[C13]C4H9NO4	M+H
GLU +1	MP212_intrac_HCT116_13C_Glucose_6h_1	325818854	8.24	149.0639	0.5588	[C13]C4H9NO4	M+H
GLU +1	MP212_intrac_HCT116_13C_Glucose_6h_2	303724362	8.23	149.0639	0.5588	[C13]C4H9NO4	M+H
GLU +1	MP212_intrac_HCT116_13C_Glucose_6h_3	308887042	8.24	149.0639	0.4564	[C13]C4H9NO4	M+H
GLU +1	MP212_intrac_HCT116_13C_Glucose_24h_1	276163343	8.24	149.0639	0.9682	[C13]C4H9NO4	M+H
GLU +1	MP212_intrac_HCT116_13C_Glucose_24h_2	263541294	8.23	149.0639	0.7635	[C13]C4H9NO4	M+H
GLU +1	MP212_intrac_HCT116_13C_Glucose_24h_3	285375018	8.25	149.0638	0.2517	[C13]C4H9NO4	M+H
GLU +1	MP212_intrac_HCT116_13C_Glutamine_1h_1	95996616	8.24	149.0641	1.9919	[C13]C4H9NO4	M+H
GLU +1	MP212_intrac_HCT116_13C_Glutamine_1h_2	102636790	8.23	149.064	1.6848	[C13]C4H9NO4	M+H
GLU +1	MP212_intrac_HCT116_13C_Glutamine_1h_3	91704376	8.25	149.064	1.5824	[C13]C4H9NO4	M+H
GLU +1	MP212_intrac_HCT116_13C_Glutamine_3h_1	173762533	8.24	149.0641	2.0942	[C13]C4H9NO4	M+H
GLU +1	MP212_intrac_HCT116_13C_Glutamine_3h_2	166000538	8.24	149.0641	1.8895	[C13]C4H9NO4	M+H
GLU +1	MP212_intrac_HCT116_13C_Glutamine_3h_3	150476359	8.23	149.0641	2.0942	[C13]C4H9NO4	M+H
GLU +1	MP212_intrac_HCT116_13C_Glutamine_6h_1	219529325	8.24	149.0641	2.0942	[C13]C4H9NO4	M+H
GLU +1	MP212_intrac_HCT116_13C_Glutamine_6h_2	213082189	8.24	149.0641	1.9919	[C13]C4H9NO4	M+H
GLU +1	MP212_intrac_HCT116_13C_Glutamine_6h_3	231170959	8.23	149.0641	2.4013	[C13]C4H9NO4	M+H
GLU +1	MP212_intrac_HCT116_13C_Glutamine_24h_1	283909560	8.24	149.0641	2.4013	[C13]C4H9NO4	M+H
GLU +1	MP212_intrac_HCT116_13C_Glutamine_24h_2	267077367	8.23	149.0641	2.1966	[C13]C4H9NO4	M+H
GLU +1	MP212_intrac_HCT116_13C_Glutamine_24h_3	279008338	8.24	149.0642	2.606	[C13]C4H9NO4	M+H
GLU +1	Standard_20190907002009	101192518	8.21	149.0636	-0.9767	[C13]C4H9NO4	M+H
GLU +1	Standard_20190907104157	107971691	8.23	149.0638	0.2517	[C13]C4H9NO4	M+H
GLU +2	MP212_intrac_HCT116_13C_Glucose_1h_1	338866801	8.24	150.0674	1.9231	[C13]2C3H9NO4	M+H
GLU +2	MP212_intrac_HCT116_13C_Glucose_1h_2	355624474	8.24	150.0673	1.0079	[C13]2C3H9NO4	M+H
GLU +2	MP212_intrac_HCT116_13C_Glucose_1h_3	337800386	8.24	150.0674	1.5163	[C13]2C3H9NO4	M+H
GLU +2	MP212_intrac_HCT116_13C_Glucose_3h_1	603896022	8.25	150.0672	0.4995	[C13]2C3H9NO4	M+H
GLU +2	MP212_intrac_HCT116_13C_Glucose_3h_2	545780708	8.26	150.0672	0.4995	[C13]2C3H9NO4	M+H
GLU +2	MP212_intrac_HCT116_13C_Glucose_3h_3	617244648	8.25	150.0673	1.1096	[C13]2C3H9NO4	M+H
GLU +2	MP212_intrac_HCT116_13C_Glucose_6h_1	804000065	8.24	150.0672	0.7029	[C13]2C3H9NO4	M+H
GLU +2	MP212_intrac_HCT116_13C_Glucose_6h_2	719301567	8.23	150.0673	0.8046	[C13]2C3H9NO4	M+H
GLU +2	MP212_intrac_HCT116_13C_Glucose_6h_3	722175056	8.24	150.0672	0.2962	[C13]2C3H9NO4	M+H
GLU +2	MP212_intrac_HCT116_13C_Glucose_24h_1	890626441	8.24	150.0673	1.0079	[C13]2C3H9NO4	M+H
GLU +2	MP212_intrac_HCT116_13C_Glucose_24h_2	839170955	8.23	150.0673	0.8046	[C13]2C3H9NO4	M+H
GLU +2	MP212_intrac_HCT116_13C_Glucose_24h_3	989913474	8.25	150.0672	0.1945	[C13]2C3H9NO4	M+H
GLU +2	MP212_intrac_HCT116_13C_Glutamine_1h_1	49853287	8.24	150.0677	3.9567	[C13]2C3H9NO4	M+H
GLU +2	MP212_intrac_HCT116_13C_Glutamine_1h_2	55241889	8.23	150.0677	3.855	[C13]2C3H9NO4	M+H
GLU +2	MP212_intrac_HCT116_13C_Glutamine_1h_3	51772105	8.25	150.0676	3.2449	[C13]2C3H9NO4	M+H
GLU +2	MP212_intrac_HCT116_13C_Glutamine_3h_1	162041457	8.24	150.0675	2.4315	[C13]2C3H9NO4	M+H
GLU +2	MP212_intrac_HCT116_13C_Glutamine_3h_2	152792687	8.24	150.0675	2.5331	[C13]2C3H9NO4	M+H
GLU +2	MP212_intrac_HCT116_13C_Glutamine_3h_3	143627000	8.24	150.0675	2.5331	[C13]2C3H9NO4	M+H
GLU +2	MP212_intrac_HCT116_13C_Glutamine_6h_1	195804375	8.24	150.0676	2.7365	[C13]2C3H9NO4	M+H
GLU +2	MP212_intrac_HCT116_13C_Glutamine_6h_2	181941892	8.24	150.0675	2.4315	[C13]2C3H9NO4	M+H
GLU +2	MP212_intrac_HCT116_13C_Glutamine_6h_3	204596074	8.23	150.0676	3.1432	[C13]2C3H9NO4	M+H
GLU +2	MP212_intrac_HCT116_13C_Glutamine_24h_1	229639042	8.24	150.0675	2.4315	[C13]2C3H9NO4	M+H
GLU +2	MP212_intrac_HCT116_13C_Glutamine_24h_2	223253249	8.23	150.0675	2.6348	[C13]2C3H9NO4	M+H
GLU +2	MP212_intrac_HCT116_13C_Glutamine_24h_3	223020119	8.24	150.0676	2.8382	[C13]2C3H9NO4	M+H
GLU +3	MP212_intrac_HCT116_13C_Glucose_1h_1	19093004	8.24	151.0707	1.486	[C13]3C2H9NO4	M+H
GLU +3	MP212_intrac_HCT116_13C_Glucose_1h_2	20727656	8.24	151.0707	1.587	[C13]3C2H9NO4	M+H
GLU +3	MP212_intrac_HCT116_13C_Glucose_1h_3	18927898	8.24	151.0706	0.5769	[C13]3C2H9NO4	M+H
GLU +3	MP212_intrac_HCT116_13C_Glucose_3h_1	64476222	8.25	151.0706	0.5769	[C13]3C2H9NO4	M+H
GLU +3	MP212_intrac_HCT116_13C_Glucose_3h_2	55833072	8.26	151.0705	0.1729	[C13]3C2H9NO4	M+H
GLU +3	MP212_intrac_HCT116_13C_Glucose_3h_3	64167035	8.26	151.0707	1.385	[C13]3C2H9NO4	M+H
GLU +3	MP212_intrac_HCT116_13C_Glucose_6h_1	120693461	8.24	151.0706	0.6779	[C13]3C2H9NO4	M+H
GLU +3	MP212_intrac_HCT116_13C_Glucose_6h_2	106183611	8.25	151.0706	0.7789	[C13]3C2H9NO4	M+H
GLU +3	MP212_intrac_HCT116_13C_Glucose_6h_3	105444835	8.24	151.0706	0.5769	[C13]3C2H9NO4	M+H
GLU +3	MP212_intrac_HCT116_13C_Glucose_24h_1	184659176	8.24	151.0706	0.981	[C13]3C2H9NO4	M+H
GLU +3	MP212_intrac_HCT116_13C_Glucose_24h_2	169175939	8.25	151.0706	0.981	[C13]3C2H9NO4	M+H
GLU +3	MP212_intrac_HCT116_13C_Glucose_24h_3	225445076	8.23	151.0706	0.3749	[C13]3C2H9NO4	M+H
GLU +3	MP212_intrac_HCT116_13C_Glutamine_1h_1	392921962	8.24	151.0709	2.597	[C13]3C2H9NO4	M+H
GLU +3	MP212_intrac_HCT116_13C_Glutamine_1h_2	414107537	8.23	151.0708	2.193	[C13]3C2H9NO4	M+H
GLU +3	MP212_intrac_HCT116_13C_Glutamine_1h_3	369881479	8.25	151.0708	2.092	[C13]3C2H9NO4	M+H
GLU +3	MP212_intrac_HCT116_13C_Glutamine_3h_1	802520110	8.24	151.0708	2.193	[C13]3C2H9NO4	M+H
GLU +3	MP212_intrac_HCT116_13C_Glutamine_3h_2	778101198	8.24	151.0708	2.092	[C13]3C2H9NO4	M+H
GLU +3	MP212_intrac_HCT116_13C_Glutamine_3h_3	723098118	8.23	151.0708	2.193	[C13]3C2H9NO4	M+H
GLU +3	MP212_intrac_HCT116_13C_Glutamine_6h_1	862582883	8.24	151.0709	2.395	[C13]3C2H9NO4	M+H
GLU +3	MP212_intrac_HCT116_13C_Glutamine_6h_2	826297110	8.24	151.0708	2.092	[C13]3C2H9NO4	M+H
GLU +3	MP212_intrac_HCT116_13C_Glutamine_6h_3	898926279	8.23	151.0709	2.698	[C13]3C2H9NO4	M+H
GLU +3	MP212_intrac_HCT116_13C_Glutamine_24h_1	922562361	8.24	151.0708	2.294	[C13]3C2H9NO4	M+H
GLU +3	MP212_intrac_HCT116_13C_Glutamine_24h_2	889567447	8.23	151.0708	2.294	[C13]3C2H9NO4	M+H
GLU +3	MP212_intrac_HCT116_13C_Glutamine_24h_3	897500320	8.24	151.0709	2.698	[C13]3C2H9NO4	M+H
GLU +4	MP212_intrac_HCT116_13C_Glucose_1h_1	7175512	8.25	152.0744	3.3279	[C13]4CH9NO4	M+H
GLU +4	MP212_intrac_HCT116_13C_Glucose_1h_2	7039712	8.25	152.0745	4.3312	[C13]4CH9NO4	M+H
GLU +4	MP212_intrac_HCT116_13C_Glucose_1h_3	5915712	8.26	152.0743	3.1272	[C13]4CH9NO4	M+H
GLU +4	MP212_intrac_HCT116_13C_Glucose_3h_1	36975819	8.25	152.0739	0.6187	[C13]4CH9NO4	M+H
GLU +4	MP212_intrac_HCT116_13C_Glucose_3h_2	31998803	8.24	152.074	1.0201	[C13]4CH9NO4	M+H
GLU +4	MP212_intrac_HCT116_13C_Glucose_3h_3	40489001	8.26	152.0742	2.5251	[C13]4CH9NO4	M+H
GLU +4	MP212_intrac_HCT116_13C_Glucose_6h_1	92242839	8.24	152.074	1.2208	[C13]4CH9NO4	M+H
GLU +4	MP212_intrac_HCT116_13C_Glucose_6h_2	77538847	8.23	152.0741	1.5218	[C13]4CH9NO4	M+H
GLU +4	MP212_intrac_HCT116_13C_Glucose_6h_3	77536744	8.24	152.074	1.1204	[C13]4CH9NO4	M+H
GLU +4	MP212_intrac_HCT116_13C_Glucose_24h_1	179921493	8.24	152.0741	1.4214	[C13]4CH9NO4	M+H
GLU +4	MP212_intrac_HCT116_13C_Glucose_24h_2	154886008	8.25	152.0741	1.4214	[C13]4CH9NO4	M+H
GLU +4	MP212_intrac_HCT116_13C_Glucose_24h_3	222493161	8.25	152.0739	0.5184	[C13]4CH9NO4	M+H
GLU +4	MP212_intrac_HCT116_13C_Glutamine_1h_1	82822830	8.25	152.0744	3.9299	[C13]4CH9NO4	M+H
GLU +4	MP212_intrac_HCT116_13C_Glutamine_1h_2	117602844	8.25	152.0744	3.9299	[C13]4CH9NO4	M+H
GLU +4	MP212_intrac_HCT116_13C_Glutamine_1h_3	102888414	8.25	152.0744	3.8295	[C13]4CH9NO4	M+H
GLU +4	MP212_intrac_HCT116_13C_Glutamine_3h_1	143150822	8.25	152.0743	2.8262	[C13]4CH9NO4	M+H
GLU +4	MP212_intrac_HCT116_13C_Glutamine_3h_2	116248939	8.26	152.0745	4.0302	[C13]4CH9NO4	M+H
GLU +4	MP212_intrac_HCT116_13C_Glutamine_3h_3	120611194	8.24	152.0743	3.1272	[C13]4CH9NO4	M+H
GLU +4	MP212_intrac_HCT116_13C_Glutamine_6h_1	107115530	8.25	152.0743	2.9265	[C13]4CH9NO4	M+H
GLU +4	MP212_intrac_HCT116_13C_Glutamine_6h_2	114512502	8.25	152.0743	2.7258	[C13]4CH9NO4	M+H
GLU +4	MP212_intrac_HCT116_13C_Glutamine_6h_3	141571125	8.25	152.0743	3.0268	[C13]4CH9NO4	M+H
GLU +4	MP212_intrac_HCT116_13C_Glutamine_24h_1	133387609	8.24	152.0744	3.3279	[C13]4CH9NO4	M+H
GLU +4	MP212_intrac_HCT116_13C_Glutamine_24h_2	145038531	8.23	152.0744	3.3279	[C13]4CH9NO4	M+H
GLU +4	MP212_intrac_HCT116_13C_Glutamine_24h_3	131584322	8.24	152.0744	3.5285	[C13]4CH9NO4	M+H
GLU +5	MP212_intrac_HCT116_13C_Glucose_1h_3	256128	8.24	153.0776	2.7876	[C13]5H9NO4	M+H
GLU +5	MP212_intrac_HCT116_13C_Glucose_3h_1	4898749	8.25	153.0775	2.1895	[C13]5H9NO4	M+H
GLU +5	MP212_intrac_HCT116_13C_Glucose_3h_2	4012989	8.26	153.0773	0.794	[C13]5H9NO4	M+H
GLU +5	MP212_intrac_HCT116_13C_Glucose_3h_3	4508973	8.23	153.0773	0.794	[C13]5H9NO4	M+H
GLU +5	MP212_intrac_HCT116_13C_Glucose_6h_1	18397443	8.24	153.0774	0.9934	[C13]5H9NO4	M+H
GLU +5	MP212_intrac_HCT116_13C_Glucose_6h_2	11869932	8.23	153.0774	1.3921	[C13]5H9NO4	M+H
GLU +5	MP212_intrac_HCT116_13C_Glucose_6h_3	11630168	8.24	153.0773	0.5946	[C13]5H9NO4	M+H
GLU +5	MP212_intrac_HCT116_13C_Glucose_24h_1	50341369	8.24	153.0774	1.093	[C13]5H9NO4	M+H
GLU +5	MP212_intrac_HCT116_13C_Glucose_24h_2	40034878	8.23	153.0774	1.1927	[C13]5H9NO4	M+H
GLU +5	MP212_intrac_HCT116_13C_Glucose_24h_3	71640186	8.25	153.0773	0.5946	[C13]5H9NO4	M+H
GLU +5	MP212_intrac_HCT116_13C_Glutamine_1h_1	3957352696	8.24	153.0774	1.1927	[C13]5H9NO4	M+H
GLU +5	MP212_intrac_HCT116_13C_Glutamine_1h_2	4147617658	8.23	153.0773	0.794	[C13]5H9NO4	M+H
GLU +5	MP212_intrac_HCT116_13C_Glutamine_1h_3	3710472931	8.25	153.0773	0.6943	[C13]5H9NO4	M+H
GLU +5	MP212_intrac_HCT116_13C_Glutamine_3h_1	4221960153	8.24	153.0773	0.794	[C13]5H9NO4	M+H
GLU +5	MP212_intrac_HCT116_13C_Glutamine_3h_2	4176829837	8.24	153.0773	0.6943	[C13]5H9NO4	M+H
GLU +5	MP212_intrac_HCT116_13C_Glutamine_3h_3	3931915476	8.23	153.0773	0.6943	[C13]5H9NO4	M+H
GLU +5	MP212_intrac_HCT116_13C_Glutamine_6h_1	3880377940	8.24	153.0774	0.9934	[C13]5H9NO4	M+H
GLU +5	MP212_intrac_HCT116_13C_Glutamine_6h_2	3831124900	8.24	153.0773	0.5946	[C13]5H9NO4	M+H
GLU +5	MP212_intrac_HCT116_13C_Glutamine_6h_3	4027539458	8.23	153.0774	1.1927	[C13]5H9NO4	M+H
GLU +5	MP212_intrac_HCT116_13C_Glutamine_24h_1	3399763623	8.24	153.0774	0.9934	[C13]5H9NO4	M+H
GLU +5	MP212_intrac_HCT116_13C_Glutamine_24h_2	3482481208	8.23	153.0774	0.9934	[C13]5H9NO4	M+H
GLU +5	MP212_intrac_HCT116_13C_Glutamine_24h_3	3578514543	8.24	153.0774	1.3921	[C13]5H9NO4	M+H
Glucose	MP212_intrac_HCT116_13C_Glucose_1h_1	13465949	7.47	179.0564	1.7704	C6H12O6	M-H
Glucose	MP212_intrac_HCT116_13C_Glucose_1h_2	13487127	7.7	179.0564	1.5148	C6H12O6	M-H
Glucose	MP212_intrac_HCT116_13C_Glucose_1h_3	14620188	7.49	179.0564	1.6	C6H12O6	M-H
Glucose	MP212_intrac_HCT116_13C_Glucose_3h_1	11949206	7.47	179.0563	1.1739	C6H12O6	M-H
Glucose	MP212_intrac_HCT116_13C_Glucose_3h_2	13937961	7.71	179.0561	0.066	C6H12O6	M-H
Glucose	MP212_intrac_HCT116_13C_Glucose_3h_3	17316393	7.53	179.0562	0.4921	C6H12O6	M-H
Glucose	MP212_intrac_HCT116_13C_Glucose_6h_1	13318416	7.54	179.0563	0.9182	C6H12O6	M-H
Glucose	MP212_intrac_HCT116_13C_Glucose_6h_2	12140715	7.5	179.0563	1.2591	C6H12O6	M-H
Glucose	MP212_intrac_HCT116_13C_Glucose_6h_3	13874567	7.7	179.0562	0.3217	C6H12O6	M-H
Glucose	MP212_intrac_HCT116_13C_Glucose_24h_1	9818121	7.51	179.0564	1.3443	C6H12O6	M-H
Glucose	MP212_intrac_HCT116_13C_Glucose_24h_2	11622057	7.51	179.0565	2.1965	C6H12O6	M-H
Glucose	MP212_intrac_HCT116_13C_Glucose_24h_3	12102479	7.48	179.0561	0.1513	C6H12O6	M-H
Glucose	MP212_intrac_HCT116_13C_Glutamine_1h_1	349691376	7.49	179.0563	0.9182	C6H12O6	M-H
Glucose	MP212_intrac_HCT116_13C_Glutamine_1h_2	294880440	7.49	179.0563	1.1739	C6H12O6	M-H
Glucose	MP212_intrac_HCT116_13C_Glutamine_1h_3	200367893	7.48	179.0563	0.9182	C6H12O6	M-H
Glucose	MP212_intrac_HCT116_13C_Glutamine_3h_1	337160913	7.49	179.0563	0.9182	C6H12O6	M-H
Glucose	MP212_intrac_HCT116_13C_Glutamine_3h_2	422696219	7.5	179.0563	1.0034	C6H12O6	M-H
Glucose	MP212_intrac_HCT116_13C_Glutamine_3h_3	306103060	7.49	179.0564	1.3443	C6H12O6	M-H
Glucose	MP212_intrac_HCT116_13C_Glutamine_6h_1	278121437	7.51	179.0563	0.833	C6H12O6	M-H
Glucose	MP212_intrac_HCT116_13C_Glutamine_6h_2	231174136	7.51	179.0563	1.1739	C6H12O6	M-H
Glucose	MP212_intrac_HCT116_13C_Glutamine_6h_3	320440248	7.48	179.0563	0.9182	C6H12O6	M-H
Glucose	MP212_intrac_HCT116_13C_Glutamine_24h_1	242573696	7.5	179.0564	1.3443	C6H12O6	M-H
Glucose	MP212_intrac_HCT116_13C_Glutamine_24h_2	218166454	7.5	179.0562	0.6626	C6H12O6	M-H
Glucose	MP212_intrac_HCT116_13C_Glutamine_24h_3	253575360	7.49	179.0563	1.0887	C6H12O6	M-H
Glucose	Standard_20190907002009	132950919	7.73	179.0562	0.7478	C6H12O6	M-H
Glucose	Standard_20190907104157	132576036	7.75	179.0564	1.8556	C6H12O6	M-H
Glucose +1	MP212_intrac_HCT116_13C_Glucose_1h_1	317487	7.49	180.0598	1.9977	[C13]C5H12O6	M-H
Glucose +1	MP212_intrac_HCT116_13C_Glucose_1h_2	440597	7.46	180.0595	0.0486	[C13]C5H12O6	M-H
Glucose +1	MP212_intrac_HCT116_13C_Glucose_1h_3	316736	7.51	180.0594	-0.2056	[C13]C5H12O6	M-H
Glucose +1	MP212_intrac_HCT116_13C_Glucose_3h_1	133252	7.52	180.0595	-0.0361	[C13]C5H12O6	M-H
Glucose +1	MP212_intrac_HCT116_13C_Glucose_3h_2	380535	7.46	180.0596	0.5571	[C13]C5H12O6	M-H
Glucose +1	MP212_intrac_HCT116_13C_Glucose_3h_3	504379	7.52	180.0593	-0.8835	[C13]C5H12O6	M-H
Glucose +1	MP212_intrac_HCT116_13C_Glucose_6h_1	360796	7.48			[C13]C5H12O6	M-H
Glucose +1	MP212_intrac_HCT116_13C_Glucose_6h_2	381167	7.44	180.0597	1.3198	[C13]C5H12O6	M-H
Glucose +1	MP212_intrac_HCT116_13C_Glucose_6h_3	33384	7.49	180.0595	0.1334	[C13]C5H12O6	M-H
Glucose +1	MP212_intrac_HCT116_13C_Glucose_24h_1	254182	7.42	180.0593	-0.714	[C13]C5H12O6	M-H
Glucose +1	MP212_intrac_HCT116_13C_Glucose_24h_2	321477	7.56	180.0597	1.0656	[C13]C5H12O6	M-H
Glucose +1	MP212_intrac_HCT116_13C_Glucose_24h_3	352854	7.41	180.0595	-0.0361	[C13]C5H12O6	M-H
Glucose +1	MP212_intrac_HCT116_13C_Glutamine_1h_1	22824997	7.52	180.0597	1.4893	[C13]C5H12O6	M-H
Glucose +1	MP212_intrac_HCT116_13C_Glutamine_1h_2	18954203	7.5	180.0597	1.1503	[C13]C5H12O6	M-H
Glucose +1	MP212_intrac_HCT116_13C_Glutamine_1h_3	12745896	7.71	180.0597	1.2351	[C13]C5H12O6	M-H
Glucose +1	MP212_intrac_HCT116_13C_Glutamine_3h_1	21504664	7.49	180.0596	0.8113	[C13]C5H12O6	M-H
Glucose +1	MP212_intrac_HCT116_13C_Glutamine_3h_2	26850684	7.5	180.0597	1.2351	[C13]C5H12O6	M-H
Glucose +1	MP212_intrac_HCT116_13C_Glutamine_3h_3	19724452	7.51	180.0597	1.3198	[C13]C5H12O6	M-H
Glucose +1	MP212_intrac_HCT116_13C_Glutamine_6h_1	17820784	7.55	180.0596	0.4724	[C13]C5H12O6	M-H
Glucose +1	MP212_intrac_HCT116_13C_Glutamine_6h_2	15133010	7.72	180.0597	1.4893	[C13]C5H12O6	M-H
Glucose +1	MP212_intrac_HCT116_13C_Glutamine_6h_3	20766764	7.48	180.0596	0.9808	[C13]C5H12O6	M-H
Glucose +1	MP212_intrac_HCT116_13C_Glutamine_24h_1	15249280	7.63	180.0596	0.6419	[C13]C5H12O6	M-H
Glucose +1	MP212_intrac_HCT116_13C_Glutamine_24h_2	13872707	7.5	180.0596	0.4724	[C13]C5H12O6	M-H
Glucose +1	MP212_intrac_HCT116_13C_Glutamine_24h_3	16194062	7.49	180.0597	1.4893	[C13]C5H12O6	M-H
Glucose +1	Standard_20190907002009	8852061	7.73	180.0595	0.2181	[C13]C5H12O6	M-H
Glucose +1	Standard_20190907104157	8969152	7.75	180.0599	2.1672	[C13]C5H12O6	M-H
Glucose +2	MP212_intrac_HCT116_13C_Glucose_1h_2	39367	7.46	181.0626	-1.4302	[C13]2C4H12O6	M-H
Glucose +4	MP212_intrac_HCT116_13C_Glucose_1h_1	836369	7.54	183.0701	2.8574	[C13]4C2H12O6	M-H
Glucose +4	MP212_intrac_HCT116_13C_Glucose_1h_2	563923	7.51	183.0699	2.2739	[C13]4C2H12O6	M-H
Glucose +4	MP212_intrac_HCT116_13C_Glucose_1h_3	772302	7.51	183.0697	0.9403	[C13]4C2H12O6	M-H
Glucose +4	MP212_intrac_HCT116_13C_Glucose_3h_1	476287	7.44	183.0701	3.3575	[C13]4C2H12O6	M-H
Glucose +4	MP212_intrac_HCT116_13C_Glucose_3h_2	857855	7.53	183.0698	1.2737	[C13]4C2H12O6	M-H
Glucose +4	MP212_intrac_HCT116_13C_Glucose_3h_3	1203483	7.47	183.0695	-0.0599	[C13]4C2H12O6	M-H
Glucose +4	MP212_intrac_HCT116_13C_Glucose_6h_1	971926	7.67	183.0691	-2.5603	[C13]4C2H12O6	M-H
Glucose +4	MP212_intrac_HCT116_13C_Glucose_6h_2	418441	7.52	183.0697	0.7736	[C13]4C2H12O6	M-H
Glucose +4	MP212_intrac_HCT116_13C_Glucose_6h_3	1154328	7.7	183.0698	1.2737	[C13]4C2H12O6	M-H
Glucose +4	MP212_intrac_HCT116_13C_Glucose_24h_1	393679	7.48	183.0699	2.1072	[C13]4C2H12O6	M-H
Glucose +4	MP212_intrac_HCT116_13C_Glucose_24h_2	516313	7.62	183.07	2.3573	[C13]4C2H12O6	M-H
Glucose +4	MP212_intrac_HCT116_13C_Glucose_24h_3	45838	7.47	183.0694	-0.8933	[C13]4C2H12O6	M-H
Glucose +5	MP212_intrac_HCT116_13C_Glucose_1h_1	41910611	7.5	184.0732	1.6646	[C13]5C1H12O6	M-H
Glucose +5	MP212_intrac_HCT116_13C_Glucose_1h_2	45328465	7.7	184.0731	1.0844	[C13]5C1H12O6	M-H
Glucose +5	MP212_intrac_HCT116_13C_Glucose_1h_3	46362012	7.72	184.0731	1.1672	[C13]5C1H12O6	M-H
Glucose +5	MP212_intrac_HCT116_13C_Glucose_3h_1	40707768	7.5	184.0731	1.2501	[C13]5C1H12O6	M-H
Glucose +5	MP212_intrac_HCT116_13C_Glucose_3h_2	43524642	7.51	184.0731	1.0015	[C13]5C1H12O6	M-H
Glucose +5	MP212_intrac_HCT116_13C_Glucose_3h_3	54297515	7.71	184.073	0.6699	[C13]5C1H12O6	M-H
Glucose +5	MP212_intrac_HCT116_13C_Glucose_6h_1	47848249	7.49	184.073	0.4212	[C13]5C1H12O6	M-H
Glucose +5	MP212_intrac_HCT116_13C_Glucose_6h_2	34935811	7.5	184.0732	1.5817	[C13]5C1H12O6	M-H
Glucose +5	MP212_intrac_HCT116_13C_Glucose_6h_3	52049645	7.49	184.073	0.8357	[C13]5C1H12O6	M-H
Glucose +5	MP212_intrac_HCT116_13C_Glucose_24h_1	28871528	7.5	184.0732	1.4159	[C13]5C1H12O6	M-H
Glucose +5	MP212_intrac_HCT116_13C_Glucose_24h_2	30909756	7.51	184.0732	1.5817	[C13]5C1H12O6	M-H
Glucose +5	MP212_intrac_HCT116_13C_Glucose_24h_3	28088889	7.5	184.0729	0.2554	[C13]5C1H12O6	M-H
Glucose +6	MP212_intrac_HCT116_13C_Glucose_1h_1	592357758	7.7	185.0765	1.2808	[C13]6H12O6	M-H
Glucose +6	MP212_intrac_HCT116_13C_Glucose_1h_2	626750774	7.49	185.0764	1.1159	[C13]6H12O6	M-H
Glucose +6	MP212_intrac_HCT116_13C_Glucose_1h_3	650129721	7.51	185.0765	1.3633	[C13]6H12O6	M-H
Glucose +6	MP212_intrac_HCT116_13C_Glucose_3h_1	569174602	7.7	185.0764	1.1159	[C13]6H12O6	M-H
Glucose +6	MP212_intrac_HCT116_13C_Glucose_3h_2	612274824	7.53	185.0765	1.1984	[C13]6H12O6	M-H
Glucose +6	MP212_intrac_HCT116_13C_Glucose_3h_3	760320903	7.52	185.0763	0.3739	[C13]6H12O6	M-H
Glucose +6	MP212_intrac_HCT116_13C_Glucose_6h_1	670074424	7.49	185.0763	0.2915	[C13]6H12O6	M-H
Glucose +6	MP212_intrac_HCT116_13C_Glucose_6h_2	498467620	7.5	185.0764	1.1159	[C13]6H12O6	M-H
Glucose +6	MP212_intrac_HCT116_13C_Glucose_6h_3	735791754	7.69	185.0763	0.5388	[C13]6H12O6	M-H
Glucose +6	MP212_intrac_HCT116_13C_Glucose_24h_1	401303769	7.5	185.0765	1.1984	[C13]6H12O6	M-H
Glucose +6	MP212_intrac_HCT116_13C_Glucose_24h_2	437114191	7.53	185.0765	1.3633	[C13]6H12O6	M-H
Glucose +6	MP212_intrac_HCT116_13C_Glucose_24h_3	394620957	7.5	185.0763	0.2915	[C13]6H12O6	M-H
Glucose +6	MP212_intrac_HCT116_13C_Glutamine_1h_2	22668	7.77	185.0754	-4.3255	[C13]6H12O6	M-H
Glucose +6	MP212_intrac_HCT116_13C_Glutamine_24h_1	28089	7.41	185.0755	-4.2431	[C13]6H12O6	M-H
Glyceraldehyde 3-phosphate	MP212_intrac_HCT116_13C_Glucose_1h_1	737842	8.93	168.9911	2.2761	C3H7O6P	M-H
Glyceraldehyde 3-phosphate	MP212_intrac_HCT116_13C_Glucose_1h_2	760173	8.93	168.9908	0.4702	C3H7O6P	M-H
Glyceraldehyde 3-phosphate	MP212_intrac_HCT116_13C_Glucose_1h_3	894288	8.92	168.991	1.4635	C3H7O6P	M-H
Glyceraldehyde 3-phosphate	MP212_intrac_HCT116_13C_Glucose_3h_1	700031	8.94	168.991	1.7344	C3H7O6P	M-H
Glyceraldehyde 3-phosphate	MP212_intrac_HCT116_13C_Glucose_3h_2	769288	8.94	168.9908	0.4702	C3H7O6P	M-H
Glyceraldehyde 3-phosphate	MP212_intrac_HCT116_13C_Glucose_3h_3	990432	8.94	168.9908	0.5605	C3H7O6P	M-H
Glyceraldehyde 3-phosphate	MP212_intrac_HCT116_13C_Glucose_6h_1	622643	8.93	168.9907	-0.2521	C3H7O6P	M-H
Glyceraldehyde 3-phosphate	MP212_intrac_HCT116_13C_Glucose_6h_2	706586	8.91	168.9909	0.6508	C3H7O6P	M-H
Glyceraldehyde 3-phosphate	MP212_intrac_HCT116_13C_Glucose_6h_3	661181	8.93	168.991	1.1926	C3H7O6P	M-H
Glyceraldehyde 3-phosphate	MP212_intrac_HCT116_13C_Glucose_24h_1	402789	8.92	168.9911	2.0955	C3H7O6P	M-H
Glyceraldehyde 3-phosphate	MP212_intrac_HCT116_13C_Glucose_24h_2	543402	8.94	168.9911	1.8247	C3H7O6P	M-H
Glyceraldehyde 3-phosphate	MP212_intrac_HCT116_13C_Glucose_24h_3	661913	8.93	168.9911	2.0052	C3H7O6P	M-H
Glyceraldehyde 3-phosphate	MP212_intrac_HCT116_13C_Glutamine_1h_1	26764293	8.93	168.9909	0.8314	C3H7O6P	M-H
Glyceraldehyde 3-phosphate	MP212_intrac_HCT116_13C_Glutamine_1h_2	27184044	8.93	168.9909	1.012	C3H7O6P	M-H
Glyceraldehyde 3-phosphate	MP212_intrac_HCT116_13C_Glutamine_1h_3	26811654	8.93	168.9908	0.2897	C3H7O6P	M-H
Glyceraldehyde 3-phosphate	MP212_intrac_HCT116_13C_Glutamine_3h_1	25760296	8.93	168.9909	1.1023	C3H7O6P	M-H
Glyceraldehyde 3-phosphate	MP212_intrac_HCT116_13C_Glutamine_3h_2	25807905	8.94	168.9909	1.1023	C3H7O6P	M-H
Glyceraldehyde 3-phosphate	MP212_intrac_HCT116_13C_Glutamine_3h_3	25029358	8.92	168.9909	0.9217	C3H7O6P	M-H
Glyceraldehyde 3-phosphate	MP212_intrac_HCT116_13C_Glutamine_6h_1	20148366	8.92	168.9909	0.7411	C3H7O6P	M-H
Glyceraldehyde 3-phosphate	MP212_intrac_HCT116_13C_Glutamine_6h_2	23034861	8.92	168.9909	0.8314	C3H7O6P	M-H
Glyceraldehyde 3-phosphate	MP212_intrac_HCT116_13C_Glutamine_6h_3	27058203	8.92	168.9909	1.1023	C3H7O6P	M-H
Glyceraldehyde 3-phosphate	MP212_intrac_HCT116_13C_Glutamine_24h_1	23304754	8.93	168.991	1.5538	C3H7O6P	M-H
Glyceraldehyde 3-phosphate	MP212_intrac_HCT116_13C_Glutamine_24h_2	20948148	8.93	168.9908	0.38	C3H7O6P	M-H
Glyceraldehyde 3-phosphate	MP212_intrac_HCT116_13C_Glutamine_24h_3	24879557	8.93	168.9909	1.012	C3H7O6P	M-H
Glyceraldehyde 3-phosphate +1	MP212_intrac_HCT116_13C_Glucose_1h_1	54623	8.88			[C13]C2H7O6P	M-H
Glyceraldehyde 3-phosphate +1	MP212_intrac_HCT116_13C_Glucose_1h_2	18795	8.9	169.9938	-1.5562	[C13]C2H7O6P	M-H
Glyceraldehyde 3-phosphate +1	MP212_intrac_HCT116_13C_Glucose_1h_3	27853	8.92	169.9941	-0.1201	[C13]C2H7O6P	M-H
Glyceraldehyde 3-phosphate +1	MP212_intrac_HCT116_13C_Glucose_3h_1	35764	8.88	169.9937	-2.6334	[C13]C2H7O6P	M-H
Glyceraldehyde 3-phosphate +1	MP212_intrac_HCT116_13C_Glucose_3h_2	52537	8.8			[C13]C2H7O6P	M-H
Glyceraldehyde 3-phosphate +1	MP212_intrac_HCT116_13C_Glucose_3h_3	25974	8.86	169.9944	1.6752	[C13]C2H7O6P	M-H
Glyceraldehyde 3-phosphate +1	MP212_intrac_HCT116_13C_Glucose_6h_1	24193	8.93	169.9944	1.6752	[C13]C2H7O6P	M-H
Glyceraldehyde 3-phosphate +1	MP212_intrac_HCT116_13C_Glucose_6h_3	25538	8.92	169.9936	-3.1719	[C13]C2H7O6P	M-H
Glyceraldehyde 3-phosphate +1	MP212_intrac_HCT116_13C_Glucose_24h_1	9324	8.91	169.9945	2.3932	[C13]C2H7O6P	M-H
Glyceraldehyde 3-phosphate +1	MP212_intrac_HCT116_13C_Glucose_24h_3	74602	8.93	169.9941	0.239	[C13]C2H7O6P	M-H
Glyceraldehyde 3-phosphate +1	MP212_intrac_HCT116_13C_Glutamine_1h_1	797432	8.93	169.9943	1.1366	[C13]C2H7O6P	M-H
Glyceraldehyde 3-phosphate +1	MP212_intrac_HCT116_13C_Glutamine_1h_2	862410	8.93	169.9943	1.2263	[C13]C2H7O6P	M-H
Glyceraldehyde 3-phosphate +1	MP212_intrac_HCT116_13C_Glutamine_1h_3	849980	8.93	169.9944	1.9444	[C13]C2H7O6P	M-H
Glyceraldehyde 3-phosphate +1	MP212_intrac_HCT116_13C_Glutamine_3h_1	807479	8.93	169.9943	0.9571	[C13]C2H7O6P	M-H
Glyceraldehyde 3-phosphate +1	MP212_intrac_HCT116_13C_Glutamine_3h_2	782724	8.92	169.9942	0.8673	[C13]C2H7O6P	M-H
Glyceraldehyde 3-phosphate +1	MP212_intrac_HCT116_13C_Glutamine_3h_3	816934	8.92	169.9942	0.6878	[C13]C2H7O6P	M-H
Glyceraldehyde 3-phosphate +1	MP212_intrac_HCT116_13C_Glutamine_6h_1	610588	8.9	169.9944	1.4956	[C13]C2H7O6P	M-H
Glyceraldehyde 3-phosphate +1	MP212_intrac_HCT116_13C_Glutamine_6h_2	708556	8.93	169.9941	0.1492	[C13]C2H7O6P	M-H
Glyceraldehyde 3-phosphate +1	MP212_intrac_HCT116_13C_Glutamine_6h_3	814523	8.92	169.9942	0.598	[C13]C2H7O6P	M-H
Glyceraldehyde 3-phosphate +1	MP212_intrac_HCT116_13C_Glutamine_24h_1	724054	8.93	169.9943	1.1366	[C13]C2H7O6P	M-H
Glyceraldehyde 3-phosphate +1	MP212_intrac_HCT116_13C_Glutamine_24h_2	672578	8.93	169.9942	0.8673	[C13]C2H7O6P	M-H
Glyceraldehyde 3-phosphate +1	MP212_intrac_HCT116_13C_Glutamine_24h_3	753653	8.92	169.9943	0.9571	[C13]C2H7O6P	M-H
Glyceraldehyde 3-phosphate +2	MP212_intrac_HCT116_13C_Glucose_1h_1	2285008	8.95	170.9974	-0.2265	[C13]2CH7O6P	M-H
Glyceraldehyde 3-phosphate +2	MP212_intrac_HCT116_13C_Glucose_1h_2	2331645	8.95	170.9975	0.3089	[C13]2CH7O6P	M-H
Glyceraldehyde 3-phosphate +2	MP212_intrac_HCT116_13C_Glucose_1h_3	2330291	8.93	170.9975	-0.0481	[C13]2CH7O6P	M-H
Glyceraldehyde 3-phosphate +2	MP212_intrac_HCT116_13C_Glucose_3h_1	2136416	8.94	170.9975	0.0412	[C13]2CH7O6P	M-H
Glyceraldehyde 3-phosphate +2	MP212_intrac_HCT116_13C_Glucose_3h_2	2364098	8.95	170.9975	0.3981	[C13]2CH7O6P	M-H
Glyceraldehyde 3-phosphate +2	MP212_intrac_HCT116_13C_Glucose_3h_3	2314476	8.94	170.9973	-0.7619	[C13]2CH7O6P	M-H
Glyceraldehyde 3-phosphate +2	MP212_intrac_HCT116_13C_Glucose_6h_1	2020231	8.93	170.9974	-0.4942	[C13]2CH7O6P	M-H
Glyceraldehyde 3-phosphate +2	MP212_intrac_HCT116_13C_Glucose_6h_2	2106334	8.94	170.9975	0.0412	[C13]2CH7O6P	M-H
Glyceraldehyde 3-phosphate +2	MP212_intrac_HCT116_13C_Glucose_6h_3	2093356	8.93	170.9974	-0.5835	[C13]2CH7O6P	M-H
Glyceraldehyde 3-phosphate +2	MP212_intrac_HCT116_13C_Glucose_24h_1	2039762	8.94	170.9975	0.3981	[C13]2CH7O6P	M-H
Glyceraldehyde 3-phosphate +2	MP212_intrac_HCT116_13C_Glucose_24h_2	2192929	8.94	170.9975	0.0412	[C13]2CH7O6P	M-H
Glyceraldehyde 3-phosphate +2	MP212_intrac_HCT116_13C_Glucose_24h_3	2012799	8.93	170.9974	-0.5835	[C13]2CH7O6P	M-H
Glyceraldehyde 3-phosphate +2	MP212_intrac_HCT116_13C_Glutamine_3h_1	1000784	9.01	170.997	-2.5466	[C13]2CH7O6P	M-H
Glyceraldehyde 3-phosphate +2	MP212_intrac_HCT116_13C_Glutamine_3h_3	1319260	8.92	170.997	-2.4574	[C13]2CH7O6P	M-H
Glyceraldehyde 3-phosphate +2	MP212_intrac_HCT116_13C_Glutamine_24h_1	1156102	8.96	170.9967	-4.2421	[C13]2CH7O6P	M-H
Glyceraldehyde 3-phosphate +2	MP212_intrac_HCT116_13C_Glutamine_24h_2	997751	8.94	170.9967	-4.5098	[C13]2CH7O6P	M-H
Glyceraldehyde 3-phosphate +2	MP212_intrac_HCT116_13C_Glutamine_24h_3	1132463	8.96	170.9966	-4.7775	[C13]2CH7O6P	M-H
Glyceraldehyde 3-phosphate +2	Standard_20190907002009	967916	8.95	170.997	-2.4574	[C13]2CH7O6P	M-H
Glyceraldehyde 3-phosphate +3	MP212_intrac_HCT116_13C_Glucose_1h_1	21661125	8.93	172.0011	1.6781	[C13]3H7O6P	M-H
Glyceraldehyde 3-phosphate +3	MP212_intrac_HCT116_13C_Glucose_1h_2	24265265	8.93	172.001	1.1458	[C13]3H7O6P	M-H
Glyceraldehyde 3-phosphate +3	MP212_intrac_HCT116_13C_Glucose_1h_3	26688562	8.93	172.0011	1.4119	[C13]3H7O6P	M-H
Glyceraldehyde 3-phosphate +3	MP212_intrac_HCT116_13C_Glucose_3h_1	19681756	8.94	172.001	1.1458	[C13]3H7O6P	M-H
Glyceraldehyde 3-phosphate +3	MP212_intrac_HCT116_13C_Glucose_3h_2	20416711	8.94	172.001	1.1458	[C13]3H7O6P	M-H
Glyceraldehyde 3-phosphate +3	MP212_intrac_HCT116_13C_Glucose_3h_3	26558127	8.94	172.0009	0.7022	[C13]3H7O6P	M-H
Glyceraldehyde 3-phosphate +3	MP212_intrac_HCT116_13C_Glucose_6h_1	18436443	8.93	172.0009	0.4361	[C13]3H7O6P	M-H
Glyceraldehyde 3-phosphate +3	MP212_intrac_HCT116_13C_Glucose_6h_2	19318674	8.93	172.001	1.0571	[C13]3H7O6P	M-H
Glyceraldehyde 3-phosphate +3	MP212_intrac_HCT116_13C_Glucose_6h_3	20681366	8.93	172.001	0.8797	[C13]3H7O6P	M-H
Glyceraldehyde 3-phosphate +3	MP212_intrac_HCT116_13C_Glucose_24h_1	15396291	8.94	172.001	1.1458	[C13]3H7O6P	M-H
Glyceraldehyde 3-phosphate +3	MP212_intrac_HCT116_13C_Glucose_24h_2	17874227	8.93	172.0011	1.5894	[C13]3H7O6P	M-H
Glyceraldehyde 3-phosphate +3	MP212_intrac_HCT116_13C_Glucose_24h_3	19993823	8.93	172.0009	0.4361	[C13]3H7O6P	M-H
Glycerol 3-phosphate	MP212_intrac_HCT116_13C_Glucose_1h_1	1937233	8.73	171.0066	0.9431	C3H9O6P	M-H
Glycerol 3-phosphate	MP212_intrac_HCT116_13C_Glucose_1h_2	1662694	8.74	171.0065	0.497	C3H9O6P	M-H
Glycerol 3-phosphate	MP212_intrac_HCT116_13C_Glucose_1h_3	1571781	8.75	171.0068	2.2816	C3H9O6P	M-H
Glycerol 3-phosphate	MP212_intrac_HCT116_13C_Glucose_3h_1	2226036	8.74	171.0067	1.4785	C3H9O6P	M-H
Glycerol 3-phosphate	MP212_intrac_HCT116_13C_Glucose_3h_2	2044480	8.75	171.0066	1.0323	C3H9O6P	M-H
Glycerol 3-phosphate	MP212_intrac_HCT116_13C_Glucose_3h_3	2106519	8.75	171.0065	0.4077	C3H9O6P	M-H
Glycerol 3-phosphate	MP212_intrac_HCT116_13C_Glucose_6h_1	2360521	8.73	171.0065	0.7647	C3H9O6P	M-H
Glycerol 3-phosphate	MP212_intrac_HCT116_13C_Glucose_6h_2	2005256	8.72	171.0064	0.0508	C3H9O6P	M-H
Glycerol 3-phosphate	MP212_intrac_HCT116_13C_Glucose_6h_3	1876428	8.73	171.0066	1.1216	C3H9O6P	M-H
Glycerol 3-phosphate	MP212_intrac_HCT116_13C_Glucose_24h_1	822195	8.74	171.0067	1.7462	C3H9O6P	M-H
Glycerol 3-phosphate	MP212_intrac_HCT116_13C_Glucose_24h_2	716853	8.74	171.0067	1.8354	C3H9O6P	M-H
Glycerol 3-phosphate	MP212_intrac_HCT116_13C_Glucose_24h_3	745676	8.74	171.0065	0.6754	C3H9O6P	M-H
Glycerol 3-phosphate	MP212_intrac_HCT116_13C_Glutamine_1h_1	8064634	8.73	171.0066	1.1216	C3H9O6P	M-H
Glycerol 3-phosphate	MP212_intrac_HCT116_13C_Glutamine_1h_2	7622719	8.74	171.0066	1.2108	C3H9O6P	M-H
Glycerol 3-phosphate	MP212_intrac_HCT116_13C_Glutamine_1h_3	6672880	8.74	171.0065	0.5862	C3H9O6P	M-H
Glycerol 3-phosphate	MP212_intrac_HCT116_13C_Glutamine_3h_1	7496473	8.74	171.0066	0.9431	C3H9O6P	M-H
Glycerol 3-phosphate	MP212_intrac_HCT116_13C_Glutamine_3h_2	6853010	8.74	171.0066	1.1216	C3H9O6P	M-H
Glycerol 3-phosphate	MP212_intrac_HCT116_13C_Glutamine_3h_3	6267936	8.74	171.0066	1.3	C3H9O6P	M-H
Glycerol 3-phosphate	MP212_intrac_HCT116_13C_Glutamine_6h_1	7300423	8.73	171.0066	1.1216	C3H9O6P	M-H
Glycerol 3-phosphate	MP212_intrac_HCT116_13C_Glutamine_6h_2	6460217	8.73	171.0065	0.6754	C3H9O6P	M-H
Glycerol 3-phosphate	MP212_intrac_HCT116_13C_Glutamine_6h_3	6413909	8.72	171.0066	0.9431	C3H9O6P	M-H
Glycerol 3-phosphate	MP212_intrac_HCT116_13C_Glutamine_24h_1	8480266	8.74	171.0067	1.4785	C3H9O6P	M-H
Glycerol 3-phosphate	MP212_intrac_HCT116_13C_Glutamine_24h_2	6979932	8.73	171.0065	0.6754	C3H9O6P	M-H
Glycerol 3-phosphate	MP212_intrac_HCT116_13C_Glutamine_24h_3	6905718	8.73	171.0066	1.1216	C3H9O6P	M-H
Glycerol 3-phosphate	Standard_20190907002009	24881	8.71	171.0059	-2.8045	C3H9O6P	M-H
Glycerol 3-phosphate	Standard_20190907104157	9227	8.74	171.0058	-3.3399	C3H9O6P	M-H
Glycerol 3-phosphate +1	MP212_intrac_HCT116_13C_Glucose_1h_1	32059	8.76	172.0101	1.865	[C13]C2H9O6P	M-H
Glycerol 3-phosphate +1	MP212_intrac_HCT116_13C_Glucose_1h_2	20908	8.74	172.0105	4.1714	[C13]C2H9O6P	M-H
Glycerol 3-phosphate +1	MP212_intrac_HCT116_13C_Glucose_1h_3	13800	8.76	172.0101	1.9537	[C13]C2H9O6P	M-H
Glycerol 3-phosphate +1	MP212_intrac_HCT116_13C_Glucose_3h_1	35420	8.71	172.0099	1.0666	[C13]C2H9O6P	M-H
Glycerol 3-phosphate +1	MP212_intrac_HCT116_13C_Glucose_3h_2	30764	8.75			[C13]C2H9O6P	M-H
Glycerol 3-phosphate +1	MP212_intrac_HCT116_13C_Glucose_3h_3	11448	8.78	172.0098	0.357	[C13]C2H9O6P	M-H
Glycerol 3-phosphate +1	MP212_intrac_HCT116_13C_Glucose_6h_1	31111	8.75	172.0103	3.2844	[C13]C2H9O6P	M-H
Glycerol 3-phosphate +1	MP212_intrac_HCT116_13C_Glutamine_1h_1	130499	8.73	172.0106	4.7924	[C13]C2H9O6P	M-H
Glycerol 3-phosphate +1	MP212_intrac_HCT116_13C_Glutamine_1h_2	112781	8.76	172.01	1.2441	[C13]C2H9O6P	M-H
Glycerol 3-phosphate +1	MP212_intrac_HCT116_13C_Glutamine_1h_3	171857	8.76	172.0101	1.865	[C13]C2H9O6P	M-H
Glycerol 3-phosphate +1	MP212_intrac_HCT116_13C_Glutamine_3h_1	152465	8.73	172.0105	4.3489	[C13]C2H9O6P	M-H
Glycerol 3-phosphate +1	MP212_intrac_HCT116_13C_Glutamine_3h_2	149416	8.74	172.01	1.5989	[C13]C2H9O6P	M-H
Glycerol 3-phosphate +1	MP212_intrac_HCT116_13C_Glutamine_3h_3	126722	8.74	172.0102	2.486	[C13]C2H9O6P	M-H
Glycerol 3-phosphate +1	MP212_intrac_HCT116_13C_Glutamine_6h_1	180155	8.72	172.0099	0.9779	[C13]C2H9O6P	M-H
Glycerol 3-phosphate +1	MP212_intrac_HCT116_13C_Glutamine_6h_2	97132	8.73	172.01	1.5102	[C13]C2H9O6P	M-H
Glycerol 3-phosphate +1	MP212_intrac_HCT116_13C_Glutamine_6h_3	121437	8.74	172.01	1.5102	[C13]C2H9O6P	M-H
Glycerol 3-phosphate +1	MP212_intrac_HCT116_13C_Glutamine_24h_1	130612	8.73	172.01	1.5989	[C13]C2H9O6P	M-H
Glycerol 3-phosphate +1	MP212_intrac_HCT116_13C_Glutamine_24h_2	228191	8.74	172.01	1.4215	[C13]C2H9O6P	M-H
Glycerol 3-phosphate +1	MP212_intrac_HCT116_13C_Glutamine_24h_3	122872	8.74	172.01	1.5102	[C13]C2H9O6P	M-H
Glycerol 3-phosphate +2	MP212_intrac_HCT116_13C_Glucose_1h_1	64904	8.73	173.0139	4.8351	[C13]2CH9O6P	M-H
Glycerol 3-phosphate +2	MP212_intrac_HCT116_13C_Glucose_1h_2	54578	8.71	173.0135	2.542	[C13]2CH9O6P	M-H
Glycerol 3-phosphate +2	MP212_intrac_HCT116_13C_Glucose_1h_3	14380	8.68	173.0132	0.5136	[C13]2CH9O6P	M-H
Glycerol 3-phosphate +2	MP212_intrac_HCT116_13C_Glucose_3h_1	129543	8.71	173.0135	2.3656	[C13]2CH9O6P	M-H
Glycerol 3-phosphate +2	MP212_intrac_HCT116_13C_Glucose_3h_2	14046	8.78	173.0137	3.1594	[C13]2CH9O6P	M-H
Glycerol 3-phosphate +2	MP212_intrac_HCT116_13C_Glucose_3h_3	36655	8.71			[C13]2CH9O6P	M-H
Glycerol 3-phosphate +2	MP212_intrac_HCT116_13C_Glucose_6h_1	103421	8.72	173.0137	3.3358	[C13]2CH9O6P	M-H
Glycerol 3-phosphate +2	MP212_intrac_HCT116_13C_Glucose_6h_2	17339	8.71	173.0135	2.4538	[C13]2CH9O6P	M-H
Glycerol 3-phosphate +2	MP212_intrac_HCT116_13C_Glucose_24h_1	55195	8.74	173.0135	2.1011	[C13]2CH9O6P	M-H
Glycerol 3-phosphate +2	MP212_intrac_HCT116_13C_Glucose_24h_2	70001	8.76	173.0138	3.8649	[C13]2CH9O6P	M-H
Glycerol 3-phosphate +2	MP212_intrac_HCT116_13C_Glucose_24h_3	18322	8.71	173.0132	0.6899	[C13]2CH9O6P	M-H
Glycerol 3-phosphate +3	MP212_intrac_HCT116_13C_Glucose_1h_1	8631853	8.73	174.0169	2.6549	[C13]3H9O6P	M-H
[truncated: 1,776 more rows]
