# Supplementary material for: Metabolite AutoPlotter - an application to process and visualise metabolite data in the web browser
Source: Cancer Metab. 2020 Jul 10;8:15. doi: 10.1186/s40170-020-00220-x (PMC7350678; doi:10.1186/s40170-020-00220-x)
Supplement: Supplementary file 2 — Additional file 2. Demodata to reproduce the plots shown in the figures. [file 40170_2020_220_MOESM2_ESM.zip › 2A- Sampletable Tracing.csv]

Filename	Condition	MeasRep	ExpRep	PlottingOrder	Colour	Relative_Correction	Absolute_Correction
MP212_intrac_HCT116_13C_Glucose_1h_1	Glc 1h	1		1
MP212_intrac_HCT116_13C_Glucose_1h_2	Glc 1h	2
MP212_intrac_HCT116_13C_Glucose_1h_3	Glc 1h	3
MP212_intrac_HCT116_13C_Glucose_24h_1	Glc 24h	1		4
MP212_intrac_HCT116_13C_Glucose_24h_2	Glc 24h	2
MP212_intrac_HCT116_13C_Glucose_24h_3	Glc 24h	3
MP212_intrac_HCT116_13C_Glucose_3h_1	Glc 3h	1		2
MP212_intrac_HCT116_13C_Glucose_3h_2	Glc 3h	2
MP212_intrac_HCT116_13C_Glucose_3h_3	Glc 3h	3
MP212_intrac_HCT116_13C_Glucose_6h_1	Glc 6h	1		3
MP212_intrac_HCT116_13C_Glucose_6h_2	Glc 6h	2
MP212_intrac_HCT116_13C_Glucose_6h_3	Glc 6h	3
MP212_intrac_HCT116_13C_Glutamine_1h_1	Gln 1h	1		5
MP212_intrac_HCT116_13C_Glutamine_1h_2	Gln 1h	2
MP212_intrac_HCT116_13C_Glutamine_1h_3	Gln 1h	3
MP212_intrac_HCT116_13C_Glutamine_24h_1	Gln 24h	1		8
MP212_intrac_HCT116_13C_Glutamine_24h_2	Gln 24h	2
MP212_intrac_HCT116_13C_Glutamine_24h_3	Gln 24h	3
MP212_intrac_HCT116_13C_Glutamine_3h_1	Gln 3h	1		6
MP212_intrac_HCT116_13C_Glutamine_3h_2	Gln 3h	2
MP212_intrac_HCT116_13C_Glutamine_3h_3	Gln 3h	3
MP212_intrac_HCT116_13C_Glutamine_6h_1	Gln 6h	1		7
MP212_intrac_HCT116_13C_Glutamine_6h_2	Gln 6h	2
MP212_intrac_HCT116_13C_Glutamine_6h_3	Gln 6h	3
Standard_20190907002009
Standard_20190907104157
